# Supplementary material for: Crystal structure of N-(4-chloro­phen­yl)benzo­thio­amide
Source: Acta Crystallogr E Crystallogr Commun. 2015 Apr 30;71(Pt 5):o353. doi: 10.1107/S2056989015008075 (PMC4420071; doi:10.1107/S2056989015008075)
Supplement: Supplementary file 2 [file e-71-0o353-Isup2.hkl]

# 
# h,k,l, Fc-squared, Fo-squared, sigma(Fo-squared) and status flag 
# 
data_I
_shelx_title ' R91121E1 in P2(1)/c' 
_shelx_refln_list_code          4 
_shelx_F_calc_maximum      106.48 
_exptl_crystal_F_000       512.00 
_reflns_d_resolution_high  0.8405 
 
loop_ 
 _symmetry_equiv_pos_as_xyz 
 'x, y, z' 
 '-x, y+1/2, -z+1/2' 
 '-x, -y, -z' 
 'x, -y-1/2, z-1/2' 
 
_cell_length_a    11.9431 
_cell_length_b    12.6895 
_cell_length_c     7.9764 
_cell_angle_alpha  90.000 
_cell_angle_beta  109.299 
_cell_angle_gamma  90.000 
 
_shelx_F_squared_multiplier     1.000 
 
loop_ 
 _refln_index_h 
 _refln_index_k 
 _refln_index_l 
 _refln_F_squared_calc 
 _refln_F_squared_meas 
 _refln_F_squared_sigma 
 _refln_observed_status 
   2   0   0       55.49       66.00      2.11 o 
   3   0   0       17.11       18.55      4.15 o 
   4   0   0      935.37      896.42     16.68 o 
   5   0   0     1123.12     1154.39     20.25 o 
   6   0   0     1645.41     1802.62     26.04 o 
   7   0   0     1239.64     1123.51     73.84 o 
   8   0   0        0.61        0.90      3.50 o 
   9   0   0     1856.23     1915.64     42.86 o 
  10   0   0     2435.88     2521.80     53.73 o 
  11   0   0      341.07      359.92     12.99 o 
  12   0   0      167.19      180.91     11.66 o 
  13   0   0        0.35        4.37      4.55 o 
   1   1   0      426.86      392.00      4.97 o 
   2   1   0      951.16      891.73      5.85 o 
   3   1   0      234.26      239.14      2.94 o 
   4   1   0     1383.90     1254.39     12.60 o 
   5   1   0      119.18      135.03      2.62 o 
   6   1   0     1652.50     1541.74     29.37 o 
   7   1   0     1129.55     1244.38     20.41 o 
   8   1   0      849.35      855.01     12.18 o 
   9   1   0      368.08      372.87      8.99 o 
  10   1   0       33.83       31.22      9.13 o 
  11   1   0     1348.93     1424.64     17.12 o 
  12   1   0        6.28        5.36      2.16 o 
  13   1   0      916.17      979.24     20.22 o 
   1   2   0        0.19        0.52      0.73 o 
   2   2   0      134.90      128.56      1.91 o 
   3   2   0      336.17      345.78      3.34 o 
   4   2   0       52.78       49.65      1.68 o 
   5   2   0       80.70       74.45      2.55 o 
   6   2   0     1839.32     1916.90     30.28 o 
   7   2   0       81.50       88.85      4.56 o 
   8   2   0      167.39      166.04      5.23 o 
   9   2   0      206.00      220.44      7.65 o 
  10   2   0       37.45       42.19      8.65 o 
  11   2   0       45.76       43.98      7.05 o 
  12   2   0        6.32        8.17      3.80 o 
  13   2   0        4.59        3.62      3.82 o 
   2   3   0      609.50      617.76     11.70 o 
   3   3   0     3952.56     3829.18     25.37 o 
   4   3   0     3932.01     3707.62     42.03 o 
   5   3   0       65.90       43.59      2.20 o 
   6   3   0     1937.56     1729.49     24.86 o 
   7   3   0      464.73      542.02     10.59 o 
   8   3   0      272.06      269.53      7.68 o 
   9   3   0      593.95      607.34     12.30 o 
  10   3   0       50.65       53.80     11.18 o 
  11   3   0      433.24      419.33     17.40 o 
  12   3   0      152.34      174.52      8.71 o 
  13   3   0      552.29      579.37     15.49 o 
   1   4   0       48.28       38.67      1.56 o 
   2   4   0      237.68      270.24      2.93 o 
   3   4   0      911.56      895.11     13.53 o 
   4   4   0      639.12      691.71      8.41 o 
   5   4   0      352.28      327.47      5.37 o 
   6   4   0       33.40       43.47      2.80 o 
   7   4   0      795.58      832.07     14.28 o 
   8   4   0       13.77       14.45      4.72 o 
   9   4   0     1882.86     1997.27     56.11 o 
  10   4   0      877.59      911.67     28.08 o 
  11   4   0       14.38       12.82      5.71 o 
  12   4   0        8.93       13.99      5.07 o 
   1   5   0       25.18       26.67      1.53 o 
   2   5   0     1301.48     1340.50     12.25 o 
   3   5   0        0.11        3.26      1.54 o 
   4   5   0      635.62      726.61      9.36 o 
   5   5   0      890.70      964.35     11.29 o 
   6   5   0       18.22       17.38      4.94 o 
   7   5   0      742.14      730.21     11.63 o 
   8   5   0     1209.45     1218.89     25.44 o 
   9   5   0       45.84       34.72      9.97 o 
  10   5   0      635.66      657.02     11.75 o 
  11   5   0      448.09      460.48     11.72 o 
  12   5   0      127.82      131.23     13.29 o 
   0   6   0       29.78       22.97      2.25 o 
   1   6   0     2881.17     2767.32     27.90 o 
   2   6   0        4.01        2.13      1.20 o 
   3   6   0     3808.83     3689.46     34.25 o 
   4   6   0      685.76      754.80     10.33 o 
   5   6   0      193.43      191.72      4.36 o 
   6   6   0     1247.58     1237.96     43.36 o 
   7   6   0        3.51        5.63      4.30 o 
   8   6   0       41.55       41.36     12.10 o 
   9   6   0       82.84       96.20      7.08 o 
  10   6   0      589.48      635.86     24.13 o 
  11   6   0       36.91       31.15      8.28 o 
  12   6   0      143.78      161.60      9.80 o 
   1   7   0     3466.49     3543.52     43.54 o 
   2   7   0      176.25      186.82      4.29 o 
   3   7   0      219.32      196.18      4.01 o 
   4   7   0      153.10      152.31      3.62 o 
   5   7   0      244.62      256.35      6.28 o 
   6   7   0      421.95      441.52     11.16 o 
   7   7   0      764.45      808.77     19.55 o 
   8   7   0      305.04      289.27     13.00 o 
   9   7   0      298.13      301.09      9.47 o 
  10   7   0      259.66      261.04      9.57 o 
  11   7   0       14.20       11.53      7.23 o 
   0   8   0      900.02     1012.37     15.85 o 
   1   8   0      233.72      264.94      5.34 o 
   2   8   0      599.49      619.53      9.62 o 
   3   8   0      624.80      623.64     13.20 o 
   4   8   0       36.27       42.22      3.16 o 
   5   8   0       10.05       10.88      3.26 o 
   6   8   0       75.96       78.07      7.72 o 
   7   8   0      699.17      719.17     20.62 o 
   8   8   0      374.33      380.79     11.51 o 
   9   8   0      231.51      221.19      9.95 o 
  10   8   0      185.95      165.00      8.71 o 
  11   8   0       72.47       50.30     25.10 o 
   1   9   0        1.32        2.49      1.85 o 
   2   9   0       30.38       25.53      6.58 o 
   3   9   0      551.95      531.88      8.92 o 
   4   9   0        7.19       10.69      3.47 o 
   5   9   0      749.00      776.14     18.01 o 
   6   9   0       79.69       84.64      7.96 o 
   7   9   0       41.92       38.42      8.75 o 
   8   9   0       19.25       14.13      5.70 o 
   9   9   0      127.38      136.71      7.81 o 
  10   9   0      291.31      294.88     13.34 o 
   0  10   0      124.42      132.97     11.51 o 
   1  10   0      160.82      163.67      5.62 o 
   2  10   0      132.08      134.26      5.48 o 
   3  10   0     3921.79     3817.86     95.15 o 
   4  10   0       42.02       49.71      4.55 o 
   5  10   0       55.15       58.28      4.40 o 
   6  10   0      255.58      267.54     11.54 o 
   7  10   0      237.01      223.60     11.87 o 
   8  10   0       95.08       84.93      6.82 o 
   9  10   0       12.06        2.72      7.01 o 
  10  10   0      145.03      153.06     16.61 o 
   1  11   0      350.66      350.70      9.07 o 
   2  11   0       44.18       34.54      7.54 o 
   3  11   0        8.79        6.41      2.97 o 
   4  11   0     1217.08     1220.18     25.44 o 
   5  11   0        4.05        3.39      2.40 o 
   6  11   0      308.47      293.97      9.58 o 
   7  11   0        1.37       -0.01      2.67 o 
   8  11   0      176.57      176.70     10.03 o 
   9  11   0      315.66      295.96     14.25 o 
   0  12   0      191.65      202.05     12.09 o 
   1  12   0        3.65        3.78      2.70 o 
   2  12   0     1130.10     1154.40     15.42 o 
   3  12   0      148.82      129.66      7.18 o 
   4  12   0       29.80       32.10      5.74 o 
   5  12   0       12.27       16.04      7.20 o 
   6  12   0        5.76        5.46      4.98 o 
   7  12   0      940.43      997.77     43.44 o 
   8  12   0      120.79      115.62     11.15 o 
   1  13   0        2.64        2.66      2.53 o 
   2  13   0      178.36      121.00      7.34 o 
   3  13   0      165.04      157.26      7.50 o 
   4  13   0      989.68      950.11     28.79 o 
   5  13   0      295.14      275.48     16.68 o 
   6  13   0      604.91      601.22     42.41 o 
   0  14   0        3.47        2.86      3.50 o 
   1  14   0       92.66       89.91      4.91 o 
   2  14   0      302.98      283.32      8.54 o 
   3  14   0       19.91       17.77      7.36 o 
   4  14   0        1.95        4.11      2.67 o 
   5  14   0        4.50        6.23      4.66 o 
   1  15   0        0.43        2.65      2.30 o 
 -13   1   1       28.61       25.55      8.31 o 
 -12   1   1        3.56        4.29      3.45 o 
 -11   1   1      174.77      172.70      7.67 o 
 -10   1   1        4.23        4.71      2.83 o 
  -9   1   1      173.50      177.06      6.76 o 
  -8   1   1      650.46      676.92     12.93 o 
  -7   1   1      346.81      295.25      7.15 o 
  -6   1   1      303.81      293.52      4.35 o 
  -5   1   1     5383.18     5379.76     41.73 o 
  -4   1   1       56.43       58.96      1.81 o 
  -3   1   1     1423.37     1327.87      8.26 o 
  -2   1   1      940.52      826.30      5.77 o 
  -1   1   1      951.91      847.71     11.02 o 
   0   1   1     1028.06      923.12      9.53 o 
   1   1   1      266.70      254.11      3.88 o 
   2   1   1     6954.82     7407.28     33.84 o 
   3   1   1       45.87       39.45      1.38 o 
   4   1   1     6665.10     6920.65     59.58 o 
   5   1   1      187.56      190.97      3.77 o 
   6   1   1      595.89      578.46      7.46 o 
   7   1   1       23.19       23.19      6.48 o 
   8   1   1       21.03       27.01      6.58 o 
   9   1   1      765.72      808.58     14.55 o 
  10   1   1        7.78        5.68      2.76 o 
  11   1   1      281.70      283.17      8.97 o 
  12   1   1      115.51      119.83     10.92 o 
 -13   2   1      372.52      405.77     10.73 o 
 -12   2   1      124.40      109.38      9.45 o 
 -11   2   1     3058.25     3354.06     73.18 o 
 -10   2   1      110.37      117.79      5.91 o 
  -9   2   1     1442.97     1486.80     22.43 o 
  -8   2   1       48.66       58.81      5.49 o 
  -7   2   1     3161.05     3152.46     28.25 o 
  -6   2   1       26.10       47.51      2.62 o 
  -5   2   1      107.28      102.33      2.44 o 
  -4   2   1     6924.03     7328.74     27.55 o 
  -3   2   1      147.66      151.18      2.74 o 
  -1   2   1      108.86      114.15      1.71 o 
   0   2   1      877.60      776.07      4.23 o 
   1   2   1     1905.59     1850.23     20.18 o 
   2   2   1      437.95      441.12      7.07 o 
   3   2   1      155.34      164.10      2.50 o 
   4   2   1        8.13       12.82      2.51 o 
   5   2   1       38.01       51.97      2.66 o 
   6   2   1     1039.42     1127.42     15.43 o 
   7   2   1     1290.27     1279.21     20.99 o 
   8   2   1     5650.63     5395.42     79.57 o 
   9   2   1     1563.06     1578.16     23.70 o 
  10   2   1        0.74        3.70      3.10 o 
  11   2   1       21.49       16.35      7.23 o 
  12   2   1      331.63      339.29     11.71 o 
 -13   3   1       29.38       21.47      6.87 o 
 -12   3   1      379.05      365.13      9.45 o 
 -11   3   1      234.67      233.83      8.47 o 
 -10   3   1        0.68        0.65      2.57 o 
  -9   3   1      122.99      129.64      5.07 o 
  -8   3   1       11.27       11.95      3.41 o 
  -7   3   1      174.71      167.42      5.17 o 
  -6   3   1       76.86       68.61      2.59 o 
  -5   3   1      992.26     1028.46     19.50 o 
  -4   3   1      874.43      791.48     12.67 o 
  -3   3   1      633.71      597.25     11.37 o 
  -2   3   1     6520.29     6815.28     51.08 o 
  -1   3   1      137.48      145.80      2.09 o 
   0   3   1     5021.04     5216.13     50.32 o 
   1   3   1     3086.49     3027.33     25.71 o 
   2   3   1     4415.11     4441.85     30.11 o 
   3   3   1      222.46      218.82      2.53 o 
   4   3   1     3661.63     3510.33     60.28 o 
   5   3   1      556.36      567.24      8.97 o 
   6   3   1      711.35      733.52      9.15 o 
   7   3   1      577.86      579.95      9.66 o 
   8   3   1      207.53      206.16      6.30 o 
   9   3   1      358.14      352.57     10.88 o 
  10   3   1       16.82       13.89      4.73 o 
  11   3   1      143.53      140.22      6.81 o 
  12   3   1       34.34       29.11      9.89 o 
 -13   4   1       15.77       12.55      6.42 o 
 -12   4   1       14.88       16.64      7.20 o 
 -11   4   1      149.39      145.56      8.01 o 
 -10   4   1     1194.91     1272.78     21.17 o 
  -9   4   1        2.97        4.18      3.09 o 
  -8   4   1      950.64      978.27     12.63 o 
  -7   4   1      272.56      291.23      8.63 o 
  -6   4   1      285.44      271.88      6.04 o 
  -5   4   1     1109.21     1140.12     14.15 o 
  -4   4   1      229.76      240.80      3.93 o 
  -3   4   1     1168.90     1120.47     20.00 o 
  -2   4   1     1334.80     1266.93     18.68 o 
  -1   4   1     1823.05     1656.28     19.54 o 
   0   4   1        5.62        5.88      1.55 o 
   1   4   1     3446.73     3344.85     28.39 o 
   2   4   1      631.51      653.30      7.00 o 
   3   4   1      113.49      136.17      2.58 o 
   4   4   1       33.69       47.74      3.13 o 
   5   4   1      597.28      592.31      7.78 o 
   6   4   1        0.04        2.14      1.41 o 
   7   4   1      719.87      747.10     17.78 o 
   8   4   1       68.64       71.54      6.20 o 
   9   4   1     1725.48     1756.05     27.79 o 
  10   4   1      159.35      160.26      7.01 o 
  11   4   1      590.57      634.52     11.73 o 
  12   4   1       82.08       76.26      6.61 o 
 -13   5   1      152.10      126.46     10.54 o 
 -12   5   1      307.31      289.34     11.75 o 
 -11   5   1        0.07        0.80      2.22 o 
 -10   5   1       10.04       10.77      2.93 o 
  -9   5   1        8.45       10.80      5.00 o 
  -8   5   1      963.70     1033.32     19.13 o 
  -7   5   1       17.51       12.34      3.96 o 
  -6   5   1      974.92     1018.67     16.51 o 
  -5   5   1     4279.06     4318.20     62.30 o 
  -4   5   1     1165.57     1160.03     10.83 o 
  -3   5   1      274.21      269.16      4.01 o 
  -2   5   1     1662.88     1553.52     10.19 o 
  -1   5   1      253.02      271.31      3.39 o 
   0   5   1     1493.56     1482.07     22.10 o 
   1   5   1      181.16      176.29      2.80 o 
   2   5   1      342.98      323.35      4.05 o 
   3   5   1       75.94       55.20      2.12 o 
   4   5   1     1024.41     1020.65     15.43 o 
   5   5   1     1122.20     1149.00     37.96 o 
   6   5   1        2.91        4.19      2.31 o 
   7   5   1      951.80      977.04     15.92 o 
   8   5   1      339.77      334.13     10.19 o 
   9   5   1      716.10      745.36     15.17 o 
  10   5   1       54.22       39.64      4.96 o 
  11   5   1       14.44       19.55      7.63 o 
  12   5   1      377.47      374.82     16.09 o 
 -12   6   1       73.68       71.02      8.99 o 
 -11   6   1      106.42      109.13      6.35 o 
 -10   6   1       36.49       36.93     12.20 o 
  -9   6   1       63.64       63.31      9.72 o 
  -8   6   1      154.47      146.36      7.59 o 
  -7   6   1      388.59      412.08     10.12 o 
  -6   6   1       46.62       46.44      6.05 o 
  -5   6   1       33.63       45.87     11.43 o 
  -4   6   1      747.54      814.54      9.21 o 
  -3   6   1      641.24      783.05      9.14 o 
  -2   6   1     3437.99     3539.48     30.50 o 
  -1   6   1       14.49       15.91      2.78 o 
   0   6   1     1756.55     1875.35     18.51 o 
   1   6   1       19.62       29.44      2.25 o 
   2   6   1      240.48      275.50      3.83 o 
   3   6   1        6.58        4.55      1.37 o 
   4   6   1       80.67       91.60      3.67 o 
   5   6   1       30.66       26.12      3.92 o 
   6   6   1      456.58      472.12      9.05 o 
   7   6   1     1030.97     1074.48     18.41 o 
   8   6   1     1043.17     1079.87     20.47 o 
   9   6   1      159.96      166.90      6.66 o 
  10   6   1        3.19        2.82      3.29 o 
  11   6   1        1.25        1.23      3.68 o 
 -12   7   1      170.53      154.03     10.80 o 
 -11   7   1        0.25        4.67      3.88 o 
 -10   7   1        1.70        4.08      2.93 o 
  -9   7   1        8.95       10.84      4.49 o 
  -8   7   1        0.16        1.08      3.23 o 
  -7   7   1        4.64        3.98      5.08 o 
  -6   7   1      334.45      338.17     12.67 o 
  -5   7   1       49.81       63.78      5.51 o 
  -4   7   1      564.98      551.55      9.27 o 
  -3   7   1        1.03        1.44      2.04 o 
  -2   7   1     1030.95     1018.11     24.94 o 
  -1   7   1      756.62      819.01      8.50 o 
   0   7   1      227.38      222.99      3.78 o 
   1   7   1     2710.28     2474.83     22.09 o 
   2   7   1       98.24      110.25      3.61 o 
   3   7   1     1791.93     1761.52     37.36 o 
   4   7   1       30.27       33.73      2.63 o 
   5   7   1     1797.35     1743.30     52.48 o 
   6   7   1       58.47       61.47      3.58 o 
   7   7   1      644.74      637.88     14.33 o 
   8   7   1        0.16       -0.71      3.76 o 
   9   7   1      198.03      206.17      8.72 o 
  10   7   1       82.28       82.63      9.05 o 
  11   7   1       55.88       47.29     24.51 o 
 -11   8   1        0.80        1.79      3.93 o 
 -10   8   1     1395.59     1475.02     24.23 o 
  -9   8   1      436.70      447.64     11.92 o 
  -8   8   1     2131.00     2291.22     45.51 o 
  -7   8   1      254.98      248.86      8.71 o 
  -6   8   1     1180.53     1236.90     23.74 o 
  -5   8   1      271.90      290.81      8.82 o 
  -4   8   1      423.96      444.73      9.05 o 
  -3   8   1       70.09       58.14      3.95 o 
  -2   8   1      139.75      124.12      4.48 o 
  -1   8   1     1021.98     1012.95     16.52 o 
   0   8   1      204.10      229.77      4.22 o 
   1   8   1     3556.72     3447.51     38.20 o 
   2   8   1      572.49      568.18      9.67 o 
   3   8   1        3.46        4.80      1.45 o 
   4   8   1       33.70       43.83      3.36 o 
   5   8   1      650.12      677.46     12.20 o 
   6   8   1      490.89      535.67     14.57 o 
   7   8   1       78.22       84.98      4.99 o 
   8   8   1       62.72       70.11      7.40 o 
   9   8   1      512.82      481.45     28.10 o 
  10   8   1        0.13        4.12      3.52 o 
 -11   9   1        1.86        4.95      2.58 o 
 -10   9   1        0.58        3.09      3.84 o 
  -9   9   1        7.54        5.95      4.74 o 
  -8   9   1        6.13        6.28      4.46 o 
  -7   9   1      358.07      354.64     12.11 o 
  -6   9   1      211.21      209.99      7.02 o 
  -5   9   1      178.57      190.73     10.64 o 
  -4   9   1      280.23      293.79      8.62 o 
  -3   9   1      384.54      399.86      9.30 o 
  -2   9   1      194.41      197.87      5.41 o 
  -1   9   1     1288.81     1407.33     14.38 o 
   0   9   1      346.30      367.82      6.68 o 
   1   9   1      722.99      714.06     11.32 o 
   2   9   1       57.33       52.74      2.72 o 
   3   9   1      319.44      317.12      6.46 o 
   4   9   1       37.30       36.28      3.26 o 
   5   9   1     1498.06     1607.84     28.70 o 
   6   9   1        8.99        8.41      4.89 o 
   7   9   1      816.39      835.53     21.11 o 
   8   9   1      374.79      355.14     21.90 o 
   9   9   1       70.18       64.71     16.20 o 
  10   9   1        0.08        3.91      4.55 o 
 -10  10   1       14.40        8.77      6.97 o 
  -9  10   1      247.94      250.29     14.59 o 
  -8  10   1       15.03       14.07      4.95 o 
  -7  10   1       25.03       21.34      7.80 o 
  -6  10   1       50.00       50.42      6.08 o 
  -5  10   1        0.39        3.54      3.78 o 
  -4  10   1      468.56      491.67     11.01 o 
  -3  10   1        0.30        0.97      2.23 o 
  -2  10   1       39.06       35.05      6.44 o 
  -1  10   1      335.43      333.38      7.49 o 
   0  10   1     1737.46     1935.30     24.66 o 
   1  10   1      163.18      166.34      6.89 o 
   2  10   1      231.56      231.60      6.70 o 
   3  10   1       16.07       19.39      5.80 o 
   4  10   1        3.47        5.31      3.09 o 
   5  10   1       62.64       59.12      5.35 o 
   6  10   1      238.08      240.10      6.94 o 
   7  10   1        2.71        4.11      4.58 o 
   8  10   1      225.33      212.21     14.46 o 
   9  10   1      335.67      285.17     17.92 o 
  -9  11   1       89.37       91.33      9.19 o 
  -8  11   1      264.22      266.44     13.35 o 
  -7  11   1      272.46      256.83     14.00 o 
  -6  11   1      128.66      132.04      6.65 o 
  -5  11   1      144.34      137.70      8.93 o 
  -4  11   1      227.30      227.35      6.62 o 
  -3  11   1      781.74      864.94     16.65 o 
  -2  11   1      660.67      665.95     11.48 o 
  -1  11   1       15.88       14.23      3.36 o 
   0  11   1      147.03      147.30      5.11 o 
   1  11   1       86.50       69.74      7.38 o 
   2  11   1      701.24      705.99     17.59 o 
   3  11   1      409.53      412.70      9.80 o 
   4  11   1      199.17      202.91      7.68 o 
   5  11   1      115.49      130.43     11.99 o 
   6  11   1        3.25        6.19      5.89 o 
   7  11   1       83.17       81.38      9.28 o 
   8  11   1       64.06       48.81     18.94 o 
  -8  12   1      298.79      297.12     13.81 o 
  -7  12   1       87.24       76.72      6.49 o 
  -6  12   1      234.70      215.00     12.09 o 
  -5  12   1      111.25      101.56      7.23 o 
  -4  12   1       27.16       24.17      5.93 o 
  -3  12   1        0.10        1.73      2.43 o 
  -2  12   1       16.51       14.66      3.13 o 
  -1  12   1      105.68      112.07      5.74 o 
   0  12   1       12.29       15.76      4.00 o 
   1  12   1      624.82      623.46     11.00 o 
   2  12   1       19.18       19.82      4.98 o 
   3  12   1       54.36       49.10      7.43 o 
   4  12   1        6.51        1.26      4.61 o 
   5  12   1       89.10       77.49     23.26 o 
   6  12   1      283.35      303.17     14.15 o 
   7  12   1       28.96       34.51     11.54 o 
  -7  13   1      381.05      377.15     15.82 o 
  -6  13   1       24.88       22.07      7.48 o 
  -5  13   1      104.62      120.56      6.76 o 
  -4  13   1       13.78        9.54      4.05 o 
  -3  13   1      235.03      230.48      7.42 o 
  -2  13   1      102.32      108.19      4.76 o 
  -1  13   1       71.13       62.53      4.86 o 
   0  13   1      518.77      535.11     10.70 o 
   1  13   1        4.57        2.12      2.15 o 
   2  13   1      654.89      653.21     14.64 o 
   3  13   1        0.91        1.14      4.41 o 
   4  13   1      513.63      537.65     19.83 o 
   5  13   1       64.46       59.16     21.65 o 
   6  13   1       51.58       51.73     26.52 o 
  -5  14   1        5.59        3.05      2.74 o 
  -4  14   1      330.05      309.91      7.82 o 
  -3  14   1        1.28        1.18      2.29 o 
  -2  14   1      232.44      244.20      7.31 o 
  -1  14   1      268.10      276.71     10.38 o 
   0  14   1     1143.16     1243.05     38.23 o 
   1  14   1      367.77      388.58     11.84 o 
   2  14   1       18.89        8.02      3.29 o 
   3  14   1       16.43        9.06      3.81 o 
   4  14   1        4.61        3.63      3.60 o 
  -1  15   1        9.53        3.96      2.59 o 
   0  15   1        3.53        7.88      3.48 o 
 -14   0   2      134.41      123.09      9.71 o 
 -13   0   2      423.13      432.39     37.28 o 
 -12   0   2       70.22       47.28     18.99 o 
 -11   0   2      710.78      706.04     24.02 o 
 -10   0   2       28.82       17.55      7.19 o 
  -9   0   2     1117.34     1152.10     27.95 o 
  -8   0   2     1638.63     1638.19    103.97 o 
  -7   0   2      271.66      320.93      6.84 o 
  -6   0   2      646.80      831.70     29.52 o 
  -5   0   2      371.92      360.60      5.77 o 
  -4   0   2     1810.98     1769.07     11.93 o 
  -3   0   2     1073.09      939.73     17.35 o 
  -1   0   2     5482.31     5827.30     39.26 o 
   0   0   2        4.59       11.43      2.06 o 
   1   0   2     2626.23     2545.68     28.32 o 
   2   0   2      300.73      270.41      4.16 o 
   3   0   2       96.13      120.20      4.16 o 
   4   0   2    11337.17    13369.11    105.50 o 
   5   0   2      162.14      170.80      5.10 o 
   6   0   2     4687.13     4337.71     73.69 o 
   7   0   2       95.85       86.77      6.14 o 
   8   0   2      371.77      379.67     14.32 o 
   9   0   2      106.92      110.80     10.08 o 
  10   0   2      698.65      715.52     22.26 o 
  11   0   2      177.40      178.60     12.58 o 
  12   0   2      141.52      145.61     17.57 o 
 -14   1   2      143.90      127.52      6.57 o 
 -13   1   2       18.73       16.78      4.81 o 
 -12   1   2        0.12        4.73      3.09 o 
 -11   1   2      974.05      958.33     20.88 o 
 -10   1   2       37.01       25.49      7.65 o 
  -9   1   2     2111.99     2352.24     34.25 o 
  -8   1   2       67.83       63.42      3.71 o 
  -7   1   2     2492.56     2499.88     22.78 o 
  -6   1   2      118.90      137.55      2.79 o 
  -5   1   2      443.38      395.48      6.28 o 
  -4   1   2      115.69      121.23      1.89 o 
  -2   1   2     2658.32     2458.02     15.64 o 
  -1   1   2     2355.98     2263.01     22.91 o 
   0   1   2     1156.54     1089.65      9.60 o 
   1   1   2        8.08       16.06      1.44 o 
   2   1   2     2371.83     2182.28     20.83 o 
   3   1   2        3.22        2.02      0.89 o 
   4   1   2        0.05        4.70      2.44 o 
   5   1   2      238.35      251.01      4.45 o 
   6   1   2       40.66       34.15      2.49 o 
   7   1   2      380.75      372.41      7.40 o 
   8   1   2       62.21       59.08      4.59 o 
   9   1   2      192.96      174.99      7.76 o 
  10   1   2      497.64      514.01     12.99 o 
  11   1   2       41.09       37.53     13.93 o 
  12   1   2      508.80      547.12     15.69 o 
 -13   2   2      123.29      121.85      5.55 o 
 -12   2   2      308.68      306.75     11.67 o 
 -11   2   2        0.07        2.44      2.98 o 
 -10   2   2      296.58      305.53      8.12 o 
  -9   2   2       13.17       10.42      3.65 o 
  -8   2   2       34.12       37.95      3.43 o 
  -7   2   2       84.07       88.32      2.95 o 
  -6   2   2        1.34        1.15      1.40 o 
  -5   2   2       11.22        6.63      1.54 o 
  -4   2   2       58.05       51.62      1.78 o 
  -3   2   2     1611.21     1529.68     17.60 o 
  -2   2   2    10864.36    12897.93     82.85 o 
  -1   2   2      507.17      494.81      8.53 o 
   0   2   2     2059.29     1907.49     12.31 o 
   1   2   2      123.81      115.08      1.47 o 
   2   2   2      344.62      318.93      3.86 o 
   3   2   2       13.95       11.24      1.71 o 
   4   2   2     1350.18     1328.43     19.52 o 
   5   2   2      256.72      230.32      5.44 o 
   6   2   2       57.58       62.70      2.89 o 
   7   2   2       75.68       66.10      3.78 o 
   8   2   2       56.51       58.79      5.84 o 
   9   2   2      666.47      695.96     14.75 o 
  10   2   2        1.37        4.29      2.33 o 
  11   2   2       57.53       46.93     18.03 o 
  12   2   2       13.11        9.23      5.69 o 
 -13   3   2      332.98      332.13     10.07 o 
 -12   3   2      402.13      407.59     11.28 o 
 -11   3   2       16.68       12.26      3.85 o 
 -10   3   2        0.01        2.16      1.88 o 
  -9   3   2        0.08        2.40      2.50 o 
  -8   3   2      451.69      457.78      9.94 o 
  -7   3   2     3026.26     3040.26     54.96 o 
  -6   3   2        5.79       20.06      2.56 o 
  -5   3   2        0.32        2.61      1.40 o 
  -4   3   2      312.28      307.35      4.48 o 
  -3   3   2      200.53      180.13      3.02 o 
  -2   3   2       94.21       80.26      1.99 o 
  -1   3   2      204.19      194.87      2.35 o 
   0   3   2     1534.88     1346.21     17.02 o 
   1   3   2        7.64       14.58      2.23 o 
   2   3   2     2392.25     2287.42     27.59 o 
   3   3   2     5171.42     5410.43     61.64 o 
   4   3   2       18.28        9.40      2.50 o 
   5   3   2       88.78       63.15      3.82 o 
   6   3   2      118.49      120.38      3.53 o 
   7   3   2      299.50      300.06      7.27 o 
   8   3   2      133.45      122.59      5.16 o 
   9   3   2       16.87       10.80      4.11 o 
  10   3   2      634.16      616.92     13.67 o 
  11   3   2      100.55      111.08      5.82 o 
 -13   4   2      862.21      854.68     14.10 o 
 -12   4   2      154.17      140.42      6.59 o 
 -11   4   2       65.91       64.38      5.44 o 
 -10   4   2       45.20       42.24     11.35 o 
  -9   4   2      156.27      163.49      6.91 o 
  -8   4   2       63.17       60.90      4.92 o 
  -7   4   2        0.74        2.42      2.60 o 
  -6   4   2      186.83      226.35      7.50 o 
  -5   4   2      408.39      415.39      5.68 o 
  -4   4   2      144.95      165.41      2.97 o 
  -3   4   2     2485.89     2360.38     21.68 o 
  -2   4   2        0.20        0.53      0.74 o 
  -1   4   2     2855.30     2709.46     28.83 o 
   0   4   2      403.43      428.31      4.28 o 
   1   4   2     3033.44     2878.24     73.50 o 
   2   4   2      610.63      646.57      9.69 o 
   3   4   2        6.24       13.90      1.75 o 
   4   4   2     1198.24     1084.11     21.76 o 
   5   4   2      323.93      366.23      6.65 o 
   6   4   2      559.83      568.61      7.01 o 
   7   4   2      811.50      801.22     13.55 o 
   8   4   2      186.16      200.96      5.85 o 
   9   4   2      325.02      319.00      7.61 o 
  10   4   2      409.56      368.42      8.39 o 
  11   4   2       30.19       23.41      9.58 o 
 -13   5   2      128.15      132.20      8.92 o 
 -12   5   2      221.05      207.55     13.21 o 
 -11   5   2      201.21      196.07      7.72 o 
 -10   5   2      565.73      568.16     15.64 o 
  -9   5   2      322.23      326.01     10.34 o 
  -8   5   2      485.32      456.81     13.57 o 
  -7   5   2      458.61      493.90     10.63 o 
  -6   5   2     3480.14     3496.08     45.65 o 
  -5   5   2      304.64      372.87      6.05 o 
  -4   5   2     2377.55     2240.40     26.88 o 
  -3   5   2     1274.34     1223.42     10.91 o 
  -2   5   2     2015.57     1904.94     22.62 o 
  -1   5   2       24.10       22.60      1.80 o 
   0   5   2       34.77       25.88      1.79 o 
   1   5   2     1199.74     1223.24     18.18 o 
   2   5   2        2.41        3.40      2.79 o 
   3   5   2      113.46       90.92      6.32 o 
   4   5   2      205.56      218.46      4.27 o 
   5   5   2      204.22      211.10      5.36 o 
   6   5   2      602.07      598.23     11.33 o 
   7   5   2        2.41        5.31      3.20 o 
   8   5   2      238.88      232.74      8.19 o 
   9   5   2      338.27      363.20      9.05 o 
  10   5   2       86.51       85.11      8.06 o 
  11   5   2      270.84      262.58     16.43 o 
 -12   6   2      530.63      550.43     18.86 o 
 -11   6   2       85.47       93.48      6.36 o 
 -10   6   2     1472.79     1537.17     36.66 o 
  -9   6   2      641.48      634.81     17.33 o 
  -8   6   2      273.53      264.43     11.05 o 
  -7   6   2        5.32        5.54      4.07 o 
  -6   6   2      189.67      210.75      5.98 o 
  -5   6   2       47.06       60.92      2.92 o 
  -4   6   2      296.88      253.95      4.75 o 
  -3   6   2      293.03      282.28      4.80 o 
  -2   6   2     4940.89     4817.34     33.91 o 
  -1   6   2       24.11       20.44      1.89 o 
   0   6   2     1781.56     1595.33     24.22 o 
   1   6   2      109.24      101.15      2.37 o 
   2   6   2     2940.10     2821.18     28.16 o 
   3   6   2      345.02      326.69      4.88 o 
   4   6   2      429.74      419.15      9.02 o 
   5   6   2     2444.71     2214.55     42.41 o 
   6   6   2      284.74      298.10      6.07 o 
   7   6   2     1731.26     1727.56     55.28 o 
   8   6   2       14.04       11.00      3.86 o 
   9   6   2     1504.62     1607.11     39.77 o 
  10   6   2       51.50       41.52     20.95 o 
 -12   7   2        0.54        1.66      4.59 o 
 -11   7   2       43.15       41.77     15.48 o 
 -10   7   2      409.21      417.23     17.33 o 
  -9   7   2      574.07      593.48     15.93 o 
  -8   7   2      450.85      453.52     19.88 o 
  -7   7   2      367.90      392.55     12.78 o 
  -6   7   2      666.77      669.74     11.74 o 
  -5   7   2        0.44        0.80      1.18 o 
  -4   7   2     2349.92     2333.70     34.90 o 
  -3   7   2        2.06        5.87      2.11 o 
  -2   7   2      503.05      528.05      6.30 o 
  -1   7   2      161.39      140.72      3.36 o 
   0   7   2      324.72      349.93      6.46 o 
   1   7   2      340.94      349.12      5.02 o 
   2   7   2      659.30      666.81     19.12 o 
   3   7   2     1679.85     1635.48     34.46 o 
   4   7   2       99.12      104.67      3.04 o 
   5   7   2        0.22        0.42      0.90 o 
   6   7   2      587.22      569.70     23.72 o 
   7   7   2       20.91       21.38      3.41 o 
   8   7   2       90.57       87.23     13.32 o 
   9   7   2       32.93       36.93     12.62 o 
  10   7   2       73.97       85.72     17.17 o 
 -12   8   2        9.02        6.55      6.56 o 
 -11   8   2      175.39      181.97      9.92 o 
 -10   8   2        2.91        2.61      3.98 o 
  -9   8   2       94.20       93.54      8.38 o 
  -8   8   2       27.28       29.90      9.16 o 
  -7   8   2       20.05       22.76      7.94 o 
  -6   8   2      264.73      279.54      9.45 o 
  -5   8   2       23.31       23.49      6.63 o 
  -4   8   2      272.72      281.21      6.70 o 
  -3   8   2       50.01       44.02      3.35 o 
  -2   8   2        4.05        2.00      2.18 o 
  -1   8   2      549.72      593.76      8.70 o 
   0   8   2        6.71        7.31      2.35 o 
   1   8   2      268.11      260.61      6.70 o 
   2   8   2        1.59        1.23      0.81 o 
   3   8   2       21.25       26.76      1.88 o 
   4   8   2       11.09       10.06      2.77 o 
   5   8   2      208.53      192.14      4.57 o 
   6   8   2        5.76        3.35      4.90 o 
   7   8   2      571.72      540.67     15.26 o 
   8   8   2      187.90      181.27     16.74 o 
   9   8   2       50.39       35.05     21.27 o 
  10   8   2        2.47        3.80      4.61 o 
 -11   9   2      244.97      239.09     10.57 o 
 -10   9   2        9.73        7.98      3.89 o 
  -9   9   2      155.09      163.95     11.37 o 
  -8   9   2      622.98      616.12     18.05 o 
  -7   9   2      171.85      162.81      7.42 o 
  -6   9   2     2520.92     2569.14     79.49 o 
  -5   9   2      288.47      281.32     13.06 o 
  -4   9   2      487.46      502.58     10.87 o 
  -3   9   2        9.67       11.87      2.96 o 
  -2   9   2       94.33       99.02      3.70 o 
  -1   9   2       91.37       91.87      4.25 o 
   0   9   2       27.37       27.63      3.09 o 
   1   9   2      448.46      454.46     11.63 o 
   2   9   2      585.68      592.87      9.21 o 
   3   9   2      659.36      680.02     11.96 o 
   4   9   2     1508.51     1533.64     54.18 o 
   5   9   2     1021.83     1068.45     29.24 o 
   6   9   2       85.80       97.67     10.20 o 
   7   9   2       15.31       19.35     13.53 o 
   8   9   2       60.59       46.73     18.89 o 
   9   9   2      412.50      422.62     25.60 o 
 -10  10   2      160.97      152.98      8.71 o 
  -9  10   2       83.36       91.23      7.08 o 
  -8  10   2      385.88      381.03     12.89 o 
  -7  10   2        3.18        2.15      3.30 o 
  -6  10   2       18.66       15.43      5.67 o 
  -5  10   2      784.09      802.69     16.36 o 
  -4  10   2      271.55      269.81      8.35 o 
  -3  10   2      287.36      298.75      6.89 o 
  -2  10   2     1296.67     1364.06     17.74 o 
  -1  10   2      551.70      574.22     10.60 o 
   0  10   2      539.24      573.95     10.36 o 
   1  10   2      894.63      842.97     14.21 o 
   2  10   2     1007.20     1050.67     17.03 o 
   3  10   2      271.08      267.00     11.77 o 
   4  10   2       39.79       35.16     12.88 o 
   5  10   2      181.13      193.62     13.38 o 
   6  10   2       60.30       62.75     17.26 o 
   7  10   2     1266.42     1322.19     40.91 o 
   8  10   2       10.58        8.62      6.09 o 
  -9  11   2      304.86      317.80     11.31 o 
  -8  11   2      159.48      141.35      8.09 o 
  -7  11   2        6.45        5.87      4.53 o 
  -6  11   2     1090.72     1101.87     24.50 o 
  -5  11   2      639.06      653.79     15.93 o 
  -4  11   2      150.33      154.60      5.30 o 
  -3  11   2        0.54        2.25      1.72 o 
  -2  11   2      150.76      154.53      4.92 o 
  -1  11   2       36.27       40.72      5.08 o 
   0  11   2      982.95      952.17     15.80 o 
   1  11   2       25.00       23.48      4.77 o 
   2  11   2      241.51      232.48      7.03 o 
   3  11   2      135.90      150.10     10.45 o 
   4  11   2        0.78        2.88      3.68 o 
   5  11   2        4.52        5.75      4.32 o 
   6  11   2       25.80       26.70      9.78 o 
   7  11   2       14.29        5.97      6.73 o 
  -8  12   2       17.83       16.29      7.54 o 
  -7  12   2      140.71      125.57      7.70 o 
  -6  12   2       11.29        9.09      3.68 o 
  -5  12   2     1020.13      973.21     15.03 o 
  -4  12   2      197.24      190.16      7.55 o 
  -3  12   2      423.21      440.34      9.15 o 
  -2  12   2       92.90       90.85      4.72 o 
  -1  12   2      516.56      540.73      8.79 o 
   0  12   2       33.92       29.82      7.24 o 
   1  12   2     1063.22     1037.69     18.28 o 
   2  12   2        0.03        2.31      3.04 o 
   3  12   2      181.34      185.05     13.84 o 
   4  12   2       77.37       76.96      7.80 o 
   5  12   2       18.15       19.95     10.89 o 
   6  12   2      637.88      637.99     22.71 o 
  -7  13   2      100.43      107.68      6.52 o 
  -6  13   2        0.05        1.78      2.12 o 
  -5  13   2      367.08      364.24     13.75 o 
  -4  13   2      312.91      285.54     11.87 o 
  -3  13   2       76.63       81.03      4.91 o 
  -2  13   2        1.34        2.17      2.86 o 
  -1  13   2       55.23       49.08      5.21 o 
   0  13   2      613.44      571.02     14.85 o 
   1  13   2        2.43        3.51      2.72 o 
   2  13   2        9.96       19.50      6.48 o 
   3  13   2      238.58      224.86     10.18 o 
   4  13   2      135.16      125.91      8.36 o 
   5  13   2      123.84      120.23     12.32 o 
  -5  14   2        5.33        8.73      4.26 o 
  -4  14   2        1.44        2.61      2.77 o 
  -3  14   2       46.03       45.47      5.97 o 
  -2  14   2       85.96       83.60      6.70 o 
  -1  14   2       35.57       31.04     10.50 o 
   0  14   2       99.33       93.19      7.10 o 
   1  14   2        5.87        1.80      3.09 o 
   2  14   2      172.70      170.37      9.46 o 
   3  14   2       39.18       26.04     10.68 o 
 -14   1   3      400.71      425.30     14.73 o 
 -13   1   3      219.56      187.05      8.51 o 
 -12   1   3      131.41      108.17      6.31 o 
 -11   1   3        2.31        3.90      2.52 o 
 -10   1   3        0.70        5.14      2.70 o 
  -9   1   3      581.74      595.31     10.45 o 
  -8   1   3      259.96      237.59      5.29 o 
  -7   1   3      595.19      547.12      7.47 o 
  -6   1   3      451.75      456.02      5.99 o 
  -5   1   3     1057.94      982.76     22.30 o 
  -4   1   3      152.13      144.18      2.37 o 
  -3   1   3      604.31      624.52      8.20 o 
  -2   1   3      838.69      872.40     10.70 o 
  -1   1   3      128.48      131.30      1.63 o 
   0   1   3      281.40      284.90      2.53 o 
   1   1   3     1710.71     1584.77     24.54 o 
   2   1   3      538.90      650.48     11.38 o 
   3   1   3     1087.87      949.21     17.07 o 
   4   1   3      677.46      689.57     10.42 o 
   5   1   3      966.29      935.39     13.86 o 
   6   1   3      722.87      737.10     11.66 o 
   7   1   3       54.02       51.19      4.73 o 
   8   1   3      126.20      140.22      5.54 o 
   9   1   3       10.83        8.19      2.65 o 
  10   1   3      651.69      718.96     26.19 o 
  11   1   3       11.58        7.85      3.68 o 
 -14   2   3        0.31        4.71      3.73 o 
 -13   2   3      115.17       94.68      7.29 o 
 -12   2   3      341.66      385.33     12.72 o 
 -11   2   3      117.58      110.79      5.71 o 
 -10   2   3     1072.47     1047.86     16.66 o 
  -9   2   3      391.46      396.77      7.96 o 
  -8   2   3      501.46      488.10      9.11 o 
  -7   2   3      692.19      696.65      9.84 o 
  -6   2   3      313.66      322.28      4.57 o 
  -5   2   3     3694.59     3505.97     55.56 o 
  -4   2   3      159.55      157.86      4.45 o 
  -3   2   3     1174.80      993.13      9.85 o 
  -2   2   3      225.57      222.93      2.62 o 
  -1   2   3     7523.89     7837.36     36.06 o 
   0   2   3       19.49       23.24      1.02 o 
   1   2   3      465.80      460.69      6.65 o 
   2   2   3     1068.18     1176.70     20.36 o 
   3   2   3      215.95      242.92      3.74 o 
   4   2   3      247.54      231.54      4.16 o 
   5   2   3       70.58       69.95      3.18 o 
   6   2   3      123.66      128.31      4.07 o 
   7   2   3     1738.08     1715.00     25.74 o 
   8   2   3      334.76      294.40      8.93 o 
   9   2   3      145.16      148.16      7.43 o 
  10   2   3        7.42       11.26      5.15 o 
  11   2   3       50.26       26.18      9.78 o 
 -13   3   3      748.45      730.76     22.18 o 
 -12   3   3      278.58      272.76      8.51 o 
 -11   3   3        2.56        2.82      2.36 o 
 -10   3   3      376.11      379.99     10.99 o 
  -9   3   3       57.61       51.79      3.34 o 
  -8   3   3       67.59       68.50      3.64 o 
  -7   3   3       54.05       49.12      2.66 o 
  -6   3   3       17.02       24.99      2.94 o 
  -5   3   3       52.84       62.01      3.99 o 
  -4   3   3      100.75      101.34      4.24 o 
  -3   3   3      144.34      141.75      2.48 o 
  -2   3   3     1573.17     1568.09     21.41 o 
  -1   3   3       12.68        9.52      1.51 o 
   0   3   3     1504.31     1447.39     17.61 o 
   1   3   3       38.40       30.97      1.34 o 
   2   3   3     3353.97     3157.94     56.34 o 
   3   3   3      470.30      442.95      9.15 o 
   4   3   3      162.05      163.13      3.53 o 
   5   3   3     1197.12     1151.27     19.41 o 
   6   3   3     2187.23     2162.36     26.93 o 
   7   3   3      243.75      221.30      7.81 o 
   8   3   3       17.71       30.80      6.72 o 
   9   3   3      464.00      447.41     12.38 o 
  10   3   3      386.88      386.08     17.86 o 
 -13   4   3      630.75      670.07     16.56 o 
 -12   4   3       15.01        7.96      4.46 o 
 -11   4   3     1319.45     1310.24     27.33 o 
 -10   4   3        9.82        8.85      4.21 o 
  -9   4   3      800.06      839.18     13.98 o 
  -8   4   3       15.77       20.17      5.77 o 
  -7   4   3      514.81      537.68     10.48 o 
  -6   4   3     1211.57     1181.01     36.36 o 
  -5   4   3      193.71      217.70      4.54 o 
  -4   4   3     2383.92     2219.93     44.66 o 
  -3   4   3       27.07       23.46      3.01 o 
  -2   4   3     3229.50     2988.89     27.07 o 
  -1   4   3       14.43       15.53      1.64 o 
   0   4   3      703.22      659.42      7.23 o 
   1   4   3        8.05        7.53      2.45 o 
   2   4   3      330.17      341.02      8.40 o 
   3   4   3      216.19      203.39     12.73 o 
   4   4   3       91.10       94.67      2.68 o 
   5   4   3      995.96      962.05     19.14 o 
   6   4   3      506.51      515.43     13.36 o 
   7   4   3        0.40        2.12      1.83 o 
   8   4   3       54.71       53.44      6.38 o 
   9   4   3       38.76       33.71     12.25 o 
  10   4   3       85.04       92.13     11.16 o 
 -13   5   3       41.97       46.84      7.19 o 
 -12   5   3       10.23       13.95      5.36 o 
 -11   5   3       16.82       14.43      4.94 o 
 -10   5   3      119.30      111.01      6.73 o 
  -9   5   3      630.91      610.13     18.25 o 
  -8   5   3      500.73      530.19     11.71 o 
  -7   5   3      160.85      140.80      4.17 o 
  -6   5   3      890.05      923.65     13.64 o 
  -5   5   3      964.26      945.05     18.73 o 
  -4   5   3      145.37      174.24      4.61 o 
  -3   5   3      784.82      873.72     11.82 o 
  -2   5   3       21.60       20.51      2.54 o 
  -1   5   3       20.50       15.10      3.28 o 
   0   5   3     3474.61     3412.71     51.97 o 
   1   5   3     2283.07     2418.03     69.31 o 
   2   5   3      337.84      296.28      9.75 o 
   3   5   3      403.23      362.91     11.17 o 
   4   5   3     2761.60     2659.59     55.92 o 
   5   5   3       62.32       64.35      3.04 o 
   6   5   3      156.64      153.31      3.90 o 
   7   5   3        7.32        6.28      3.41 o 
   8   5   3      114.61       86.71     11.84 o 
   9   5   3      190.34      188.84      8.66 o 
  10   5   3      139.31      157.02      8.46 o 
 -13   6   3       50.73       39.96     18.49 o 
 -12   6   3        0.15        2.86      4.80 o 
 -11   6   3      350.60      352.74     12.17 o 
 -10   6   3      219.84      208.89      8.27 o 
  -9   6   3       17.01       16.12      5.99 o 
  -8   6   3      352.53      348.93      8.31 o 
  -7   6   3        3.57        3.57      2.48 o 
  -6   6   3      150.34      149.34      3.55 o 
  -5   6   3        0.40        1.77      1.18 o 
  -4   6   3      414.03      455.08      7.44 o 
  -3   6   3       85.89      110.37      3.33 o 
  -2   6   3       48.17       44.66      1.93 o 
  -1   6   3      710.41      737.01      8.07 o 
   0   6   3       18.59       23.63      2.47 o 
   1   6   3       15.04       14.57      4.49 o 
   2   6   3       44.19       44.72      8.04 o 
   3   6   3       95.99      110.74      7.29 o 
   4   6   3      164.16      178.62      9.26 o 
   5   6   3        7.21        9.06      5.97 o 
   6   6   3        2.00        4.16      3.99 o 
   7   6   3        6.14        3.68      3.10 o 
   8   6   3        0.64        1.49      4.13 o 
   9   6   3       20.56       17.72      6.93 o 
  10   6   3      184.79      165.34      9.66 o 
 -12   7   3        0.95        3.38      3.09 o 
 -11   7   3        0.08        3.31      4.22 o 
 -10   7   3     1133.71     1142.80     27.88 o 
  -9   7   3       15.51       14.51      4.28 o 
  -8   7   3      570.85      558.64     14.08 o 
  -7   7   3      591.01      567.60      9.11 o 
  -6   7   3      400.06      370.99      7.64 o 
  -5   7   3      286.59      279.94      5.07 o 
  -4   7   3      525.45      560.81     11.02 o 
  -3   7   3      585.88      641.46     11.95 o 
  -2   7   3       64.83       69.20      2.61 o 
  -1   7   3        9.37       17.81      2.65 o 
   0   7   3      815.15      788.01     21.48 o 
   1   7   3       21.53       16.28      6.06 o 
   2   7   3     2256.40     2249.90     89.98 o 
   3   7   3      124.66      131.08      6.41 o 
   4   7   3      114.52      126.84      9.23 o 
   5   7   3      239.89      237.81     13.34 o 
   6   7   3      397.96      416.14     16.11 o 
   7   7   3      386.56      392.79     22.20 o 
   8   7   3        4.35        5.25      4.81 o 
   9   7   3      643.82      670.90     17.84 o 
 -12   8   3        6.33        8.50      6.04 o 
 -11   8   3      380.64      352.58     12.52 o 
 -10   8   3        9.14        6.70      5.83 o 
  -9   8   3      662.74      691.64     17.78 o 
  -8   8   3      111.67      104.38      6.59 o 
  -7   8   3      211.20      216.16      9.17 o 
  -6   8   3     1720.10     1771.89     23.67 o 
  -5   8   3      150.35      154.03      5.23 o 
  -4   8   3     4210.29     4167.67     29.59 o 
  -3   8   3      174.60      163.28      3.60 o 
  -2   8   3     2583.18     2482.94     27.77 o 
  -1   8   3       30.43       34.59      2.78 o 
   0   8   3      924.38      965.17     15.24 o 
   1   8   3      128.00      134.69      2.97 o 
   2   8   3      250.52      244.90      9.57 o 
   3   8   3       87.98       86.86      7.07 o 
   4   8   3      774.28      750.35     23.58 o 
   5   8   3     1887.83     1985.76     47.88 o 
   6   8   3      806.13      800.63     32.81 o 
   7   8   3      415.07      431.92     32.40 o 
   8   8   3      268.30      263.15     17.64 o 
   9   8   3       12.13        6.85      6.05 o 
 -11   9   3      156.92      149.13      9.55 o 
 -10   9   3      407.31      391.29     17.67 o 
  -9   9   3       70.53       54.93     14.13 o 
  -8   9   3      125.02      102.30      8.52 o 
  -7   9   3        0.00        1.65      3.40 o 
  -6   9   3      265.36      259.32      8.54 o 
  -5   9   3      599.31      636.34     14.15 o 
  -4   9   3        7.85        8.99      3.32 o 
  -3   9   3        3.59        5.04      1.88 o 
  -2   9   3      136.77      134.80      4.60 o 
  -1   9   3      582.17      618.24      9.04 o 
   0   9   3      951.00      991.61     13.12 o 
   1   9   3       63.51       66.90      2.57 o 
   2   9   3      117.36      110.40      6.30 o 
   3   9   3      668.02      707.14     16.57 o 
   4   9   3      513.29      527.44     15.26 o 
   5   9   3      168.31      162.21     11.57 o 
   6   9   3       91.38       93.05      9.45 o 
   7   9   3      202.08      205.59     15.16 o 
   8   9   3       69.95       65.54     23.94 o 
 -10  10   3      151.74      134.96      7.22 o 
  -9  10   3        4.68        5.56      3.50 o 
  -8  10   3       86.68       94.27      8.62 o 
  -7  10   3       11.45        7.91      5.90 o 
  -6  10   3      131.22      132.02      5.29 o 
  -5  10   3       70.35       72.56      8.99 o 
  -4  10   3       18.77       16.01      2.84 o 
  -3  10   3      648.39      665.63     11.01 o 
  -2  10   3        0.93        2.57      1.48 o 
  -1  10   3      269.73      264.55      6.71 o 
   0  10   3       97.77      105.83      3.81 o 
   1  10   3      217.41      205.67      8.36 o 
   2  10   3      117.60      116.64      6.55 o 
   3  10   3       71.91       77.21      7.30 o 
   4  10   3      123.92      102.17      9.16 o 
   5  10   3        1.56        4.58      5.16 o 
   6  10   3        4.44        9.06      5.70 o 
   7  10   3       51.79       45.20     20.08 o 
  -9  11   3       41.90       45.06      9.13 o 
  -8  11   3      393.80      365.97     18.81 o 
  -7  11   3      656.99      648.97     15.33 o 
  -6  11   3      285.37      281.47      8.95 o 
  -5  11   3       91.16       94.26      6.06 o 
  -4  11   3      128.28      123.05      4.91 o 
  -3  11   3        3.27        2.95      1.78 o 
  -2  11   3      176.02      184.00      5.61 o 
  -1  11   3      598.67      624.96     12.58 o 
   0  11   3      501.67      508.75     10.63 o 
   1  11   3      379.92      392.15      8.79 o 
   2  11   3      868.77      881.00     20.44 o 
   3  11   3      472.43      466.35     16.50 o 
   4  11   3      336.47      339.54     13.90 o 
   5  11   3       98.02       96.33     26.53 o 
   6  11   3       29.06       18.94     14.44 o 
  -8  12   3        0.72        0.71      2.89 o 
  -7  12   3      222.23      228.21      9.75 o 
  -6  12   3       48.20       37.59      9.50 o 
  -5  12   3       14.62        8.62      3.49 o 
  -4  12   3      623.17      625.08     10.93 o 
  -3  12   3        0.00        1.24      2.39 o 
  -2  12   3      273.48      266.53     10.07 o 
  -1  12   3       34.69       28.27      9.46 o 
   0  12   3      302.91      314.91      8.83 o 
   1  12   3       30.20       29.48      9.36 o 
   2  12   3       13.44       11.19      6.86 o 
   3  12   3        4.50        6.42      4.04 o 
   4  12   3      202.43      199.79     12.82 o 
   5  12   3      251.22      247.64     13.41 o 
  -6  13   3        0.08        1.64      2.85 o 
  -5  13   3       11.86        6.22      3.57 o 
  -4  13   3      183.66      182.91      6.23 o 
  -3  13   3       61.51       57.85      6.10 o 
  -2  13   3        8.69        5.19      3.50 o 
  -1  13   3      208.20      211.27     11.46 o 
   0  13   3      194.79      180.87     10.35 o 
   1  13   3       33.87       30.18     10.47 o 
   2  13   3        0.29        2.76      4.58 o 
   3  13   3      595.96      663.42     18.08 o 
  -4  14   3       32.16       32.62      7.03 o 
  -3  14   3      636.64      659.44     15.82 o 
  -2  14   3        0.01        1.57      2.78 o 
  -1  14   3      330.61      325.79     11.87 o 
   0  14   3       19.97       14.43      5.00 o 
   1  14   3      232.54      224.35     10.54 o 
 -14   0   4      785.58      891.73     39.90 o 
 -13   0   4       85.86       75.09     11.79 o 
 -12   0   4     2488.44     2732.14    123.35 o 
 -11   0   4       94.55       95.30      6.26 o 
 -10   0   4      701.01      735.81     22.01 o 
  -9   0   4      118.97      120.18      4.98 o 
  -8   0   4       86.93       86.64      9.46 o 
  -7   0   4      209.58      214.47     14.93 o 
  -6   0   4     1423.22     1451.14     82.25 o 
  -5   0   4     3986.81     3758.92     46.66 o 
  -4   0   4     7350.20     7505.69     77.42 o 
  -3   0   4     4154.82     4249.24     59.86 o 
  -2   0   4     2221.38     2146.97     24.01 o 
  -1   0   4      175.80      157.08      2.90 o 
   0   0   4      889.17      846.05      8.33 o 
   1   0   4        2.97        3.03      2.39 o 
   2   0   4     1452.05     1528.54     23.59 o 
   3   0   4     1082.36     1064.88     18.96 o 
   4   0   4      566.96      610.05     14.46 o 
   5   0   4     1000.04     1025.20     25.01 o 
   6   0   4       98.01       86.91      6.23 o 
   7   0   4     2802.50     2706.75    206.01 o 
   8   0   4       44.66       55.97     10.50 o 
   9   0   4      506.68      502.52     26.54 o 
  10   0   4      320.85      338.11     15.91 o 
 -14   1   4      191.16      168.17     13.46 o 
 -13   1   4      148.98      133.44      7.53 o 
 -12   1   4        0.65        2.77      2.13 o 
 -11   1   4      327.19      323.69      8.91 o 
 -10   1   4      591.86      623.69     23.02 o 
  -9   1   4        1.92        1.03      1.68 o 
  -8   1   4      114.85      106.35      5.66 o 
  -7   1   4        6.39        5.01      2.44 o 
  -6   1   4      367.30      343.68      5.27 o 
  -5   1   4     4208.34     4042.16     35.33 o 
  -4   1   4     4029.40     4050.79     48.16 o 
  -3   1   4        1.63        8.03      1.79 o 
  -2   1   4        0.15        2.05      0.80 o 
  -1   1   4     1131.31     1098.13     23.58 o 
   0   1   4       31.99       39.77      1.35 o 
   1   1   4     3481.10     3281.30     48.97 o 
   2   1   4       28.82       24.13      2.80 o 
   3   1   4      962.58      908.50     15.41 o 
   4   1   4       47.34       45.95      2.98 o 
   5   1   4        3.56        2.42      2.17 o 
   6   1   4       13.48       20.41      6.29 o 
   7   1   4        2.32        1.54      2.29 o 
   8   1   4      257.71      233.23      7.15 o 
   9   1   4       70.89       56.91     11.45 o 
  10   1   4        0.45        1.37      3.14 o 
 -14   2   4       11.12        8.44      6.26 o 
 -13   2   4      204.65      188.89     12.55 o 
 -12   2   4       32.19       27.76     11.13 o 
 -11   2   4      267.74      258.70      8.11 o 
 -10   2   4       87.62       79.52      3.94 o 
  -9   2   4        0.05        0.87      0.84 o 
  -8   2   4      174.54      184.71      3.97 o 
  -7   2   4       11.85       12.03      2.51 o 
  -6   2   4      921.88      994.61     14.37 o 
  -5   2   4       74.24       90.48      7.39 o 
  -4   2   4      378.42      437.38     10.23 o 
  -3   2   4      284.78      280.82      3.18 o 
  -2   2   4       39.74       44.31      1.46 o 
  -1   2   4       12.70       11.05      1.75 o 
   0   2   4      149.67      154.73      2.64 o 
   1   2   4      101.28      107.68      2.67 o 
   2   2   4     1106.51     1236.13     15.93 o 
   3   2   4       17.41       21.33      2.23 o 
   4   2   4     1309.99     1357.57     15.91 o 
   5   2   4      138.70      149.03      4.12 o 
   6   2   4      134.87      132.51      4.93 o 
   7   2   4       10.00        7.63      3.31 o 
   8   2   4      155.83      159.32      5.39 o 
   9   2   4       47.60       45.02      6.92 o 
  10   2   4      122.05      119.75      8.18 o 
 -13   3   4       14.56        6.89      4.26 o 
 -12   3   4      148.66      131.06     10.33 o 
 -11   3   4      295.36      277.98      9.49 o 
 -10   3   4      292.30      298.51      9.61 o 
  -9   3   4      533.10      536.87     10.55 o 
  -8   3   4      612.45      617.53     12.76 o 
  -7   3   4      744.88      763.48     17.37 o 
  -6   3   4     2490.15     2344.84     47.95 o 
  -5   3   4      392.90      396.31      9.18 o 
  -4   3   4      793.66      823.49     17.48 o 
  -3   3   4       32.18       36.38      1.78 o 
  -2   3   4      735.61      838.27     10.26 o 
  -1   3   4     1842.72     1830.75     28.44 o 
   0   3   4      320.75      298.54      4.10 o 
   1   3   4      400.61      337.67      4.75 o 
   2   3   4      951.93      937.43     27.35 o 
   3   3   4      713.45      707.80     10.45 o 
   4   3   4        2.81        1.42      1.28 o 
   5   3   4      443.16      439.08      9.93 o 
   6   3   4      407.85      368.39      9.08 o 
   7   3   4       56.25       75.77      4.16 o 
   8   3   4      363.87      348.76     16.66 o 
   9   3   4      211.13      200.28     11.22 o 
 -13   4   4       63.69       52.34      8.04 o 
 -12   4   4      814.46      797.91     20.30 o 
 -11   4   4        3.89        4.37      3.31 o 
 -10   4   4      585.29      614.54     15.91 o 
  -9   4   4      536.13      601.37     17.88 o 
  -8   4   4        2.22        2.99      3.86 o 
  -7   4   4      162.77      168.91      8.00 o 
  -6   4   4      293.65      301.47     10.31 o 
  -5   4   4      140.09      111.05      2.66 o 
  -4   4   4      306.83      296.47      7.43 o 
  -3   4   4     1327.05     1314.47     25.24 o 
  -2   4   4      110.94      108.27      2.56 o 
  -1   4   4       22.78       33.93      1.53 o 
   0   4   4     1013.27      982.29     25.76 o 
   1   4   4      143.62      136.65      1.31 o 
   2   4   4        8.99       11.03      4.45 o 
   3   4   4      720.99      724.71     14.60 o 
   4   4   4       19.93       19.69     10.33 o 
   5   4   4     1027.41     1057.16     17.21 o 
   6   4   4        1.90        1.09      1.34 o 
   7   4   4     1001.56      981.13     21.36 o 
   8   4   4       45.56       35.20     10.83 o 
   9   4   4      106.08      113.48      9.26 o 
 -13   5   4        0.82        2.76      5.08 o 
 -12   5   4        9.83        7.02      5.90 o 
 -11   5   4      208.06      226.35      9.61 o 
 -10   5   4        1.04        3.60      3.91 o 
  -9   5   4      753.82      748.83     20.63 o 
  -8   5   4       95.50       89.36      6.02 o 
  -7   5   4      215.83      199.12      6.36 o 
  -6   5   4      571.57      594.18      7.55 o 
  -5   5   4      512.22      506.57     12.43 o 
  -4   5   4     2540.04     2469.93     75.69 o 
  -3   5   4       15.26       12.04      3.34 o 
  -2   5   4      925.06      893.55     10.09 o 
  -1   5   4     1015.50     1032.83     18.91 o 
   0   5   4     1072.06     1029.63     32.13 o 
   1   5   4       15.40       11.16      4.65 o 
   2   5   4      928.30      956.73     16.02 o 
   3   5   4      106.71      112.54      7.03 o 
   4   5   4      170.46      182.03     11.60 o 
   5   5   4      327.00      341.76     14.05 o 
   6   5   4      186.79      171.39     12.77 o 
   7   5   4      129.12      116.71     10.92 o 
   8   5   4       19.73       23.28     12.56 o 
   9   5   4        2.62        4.27      4.45 o 
 -12   6   4      102.39       91.11      9.15 o 
 -11   6   4      306.92      317.80     11.97 o 
 -10   6   4       78.42       85.65      6.54 o 
  -9   6   4      421.66      430.53     18.74 o 
  -8   6   4      265.49      249.33      6.78 o 
  -7   6   4        0.63        0.34      0.99 o 
  -6   6   4     1881.43     1888.81     62.55 o 
  -5   6   4      380.53      357.56      4.84 o 
  -4   6   4      264.99      238.07      6.96 o 
  -3   6   4     1964.09     2035.12     59.75 o 
  -2   6   4      316.33      314.98      5.49 o 
  -1   6   4      308.90      295.38      5.66 o 
   0   6   4        0.22        2.88      1.26 o 
   1   6   4        1.79        2.89      2.03 o 
   2   6   4     1025.38     1122.87     50.11 o 
   3   6   4       61.12       52.85      7.34 o 
   4   6   4     1228.84     1285.90     30.71 o 
   5   6   4        0.09        2.60      2.57 o 
   6   6   4     1021.12     1079.75     23.87 o 
   7   6   4        0.04        4.30      3.25 o 
   8   6   4      785.08      791.36     22.23 o 
 -12   7   4        4.93       10.35      6.50 o 
 -11   7   4      537.81      514.46     24.01 o 
 -10   7   4      129.35      133.48      8.68 o 
  -9   7   4      738.18      778.99     20.39 o 
  -8   7   4       20.68       17.19      5.41 o 
  -7   7   4      233.02      227.69      6.11 o 
  -6   7   4       27.61       25.29      2.88 o 
  -5   7   4      477.33      469.77     10.69 o 
  -4   7   4      125.30      121.00      4.45 o 
  -3   7   4      214.41      221.39      6.11 o 
  -2   7   4      806.91      843.53      9.55 o 
  -1   7   4        3.57        2.98      1.75 o 
   0   7   4      528.75      489.96      4.73 o 
   1   7   4       25.35       26.80      6.76 o 
   2   7   4     1970.72     2156.14     45.46 o 
   3   7   4       75.60       86.32      7.70 o 
   4   7   4       23.77       16.63      7.56 o 
   5   7   4       13.95       15.53      7.40 o 
   6   7   4      145.96      132.54     10.52 o 
   7   7   4      185.15      187.82     13.77 o 
   8   7   4      289.44      285.14     13.54 o 
 -11   8   4       33.17       26.73     14.13 o 
 -10   8   4        0.13        2.17      3.49 o 
  -9   8   4      123.40      130.07     12.33 o 
  -8   8   4       46.67       43.19     13.27 o 
  -7   8   4      477.75      479.55     11.83 o 
  -6   8   4       86.08       88.98      4.01 o 
  -5   8   4      147.13      146.49      6.09 o 
  -4   8   4        4.51        2.94      2.97 o 
  -3   8   4      391.34      412.48      9.50 o 
  -2   8   4       44.97       42.66      2.00 o 
  -1   8   4      269.22      278.64      4.76 o 
   0   8   4        4.80        3.67      1.95 o 
   1   8   4      102.22      106.75      6.62 o 
   2   8   4        4.52        6.91      3.60 o 
   3   8   4      348.97      338.05     11.24 o 
   4   8   4       40.55       48.85      8.95 o 
   5   8   4        3.76        4.03      6.89 o 
   6   8   4        0.92        3.13      6.04 o 
   7   8   4       18.61       14.70     12.26 o 
 -11   9   4        1.59       -0.32      3.58 o 
 -10   9   4       45.70       35.52     13.73 o 
  -9   9   4      552.28      551.18     25.66 o 
  -8   9   4       20.43       16.93      7.56 o 
  -7   9   4      871.98      909.65     23.42 o 
  -6   9   4      113.36      120.17      5.36 o 
  -5   9   4       21.14       19.01      4.80 o 
  -4   9   4       70.15       68.86      5.96 o 
  -3   9   4       74.43       73.64      4.69 o 
  -2   9   4     1676.54     1767.27     26.89 o 
  -1   9   4       14.76       16.62      4.39 o 
   0   9   4      722.86      723.12     17.47 o 
   1   9   4      410.23      399.23     13.79 o 
   2   9   4       74.17       80.15      8.91 o 
   3   9   4       25.83       19.12      5.78 o 
   4   9   4      490.73      487.17     44.63 o 
   5   9   4       41.82       44.25      8.15 o 
   6   9   4      105.33       93.96      8.61 o 
   7   9   4       44.89       37.21     16.75 o 
 -10  10   4       69.36       78.79      7.24 o 
  -9  10   4      387.74      381.54     13.93 o 
  -8  10   4      717.02      708.53     14.74 o 
  -7  10   4      196.34      199.37     12.07 o 
  -6  10   4      473.91      478.65     10.71 o 
  -5  10   4      225.99      221.08      7.09 o 
  -4  10   4      112.69      107.81      4.98 o 
  -3  10   4       85.61       84.92      5.60 o 
  -2  10   4      286.30      290.83     11.28 o 
  -1  10   4      735.34      738.13     18.95 o 
   0  10   4       11.31       13.45      3.31 o 
   1  10   4      147.22      149.24      9.19 o 
   2  10   4      327.76      310.26     10.16 o 
   3  10   4      160.14      146.94      8.49 o 
   4  10   4      597.20      656.77     17.96 o 
   5  10   4       85.55       70.25     16.95 o 
   6  10   4      441.06      473.55     25.60 o 
  -9  11   4        3.91        0.98      3.20 o 
  -8  11   4     1263.47     1255.93     19.25 o 
  -7  11   4      155.58      153.32      7.37 o 
  -6  11   4       47.76       36.92     13.59 o 
  -5  11   4       50.42       55.39      5.63 o 
  -4  11   4       67.68       76.33      5.10 o 
  -3  11   4       40.55       44.42      4.41 o 
  -2  11   4     1698.92     1817.71     25.68 o 
  -1  11   4      248.44      235.13      9.86 o 
   0  11   4        2.85        1.84      2.82 o 
   1  11   4      195.35      188.04      8.78 o 
   2  11   4       27.95       26.87     10.16 o 
   3  11   4      186.41      188.21     12.00 o 
   4  11   4        4.34        4.26      5.99 o 
   5  11   4      105.20      118.24      9.62 o 
  -7  12   4        0.18        2.39      3.27 o 
  -6  12   4      202.24      197.79      9.71 o 
  -5  12   4      327.70      299.51     13.07 o 
  -4  12   4      122.04      124.11      6.27 o 
  -3  12   4      243.20      223.60      8.76 o 
  -2  12   4       13.15       15.45      5.53 o 
  -1  12   4       37.12       31.94      8.37 o 
   0  12   4      166.20      158.56      8.74 o 
   1  12   4       64.62       63.70      7.18 o 
   2  12   4       10.87        6.68      5.00 o 
   3  12   4      235.70      233.59      9.80 o 
  -5  13   4        5.95        2.91      2.83 o 
  -4  13   4       14.83       16.22      7.83 o 
  -3  13   4        0.30        5.27      2.59 o 
  -2  13   4       10.37        3.97      3.12 o 
  -1  13   4       66.32       67.98      8.35 o 
   0  13   4      130.82      110.89      8.09 o 
   1  13   4      420.02      412.12     14.41 o 
 -13   1   5       11.74        5.98      5.14 o 
 -12   1   5      268.82      279.74     12.87 o 
 -11   1   5       24.07       21.58      6.86 o 
 -10   1   5      198.05      192.92      6.71 o 
  -9   1   5      151.69      143.07      6.13 o 
  -8   1   5     3531.16     3378.02     61.21 o 
  -7   1   5       18.13       17.35      1.33 o 
  -6   1   5      148.61      159.50      2.07 o 
  -5   1   5       39.61       33.87      1.64 o 
  -4   1   5       64.08       82.05      2.59 o 
  -3   1   5      256.84      259.39      4.16 o 
  -2   1   5      229.08      217.51      3.76 o 
  -1   1   5     1016.83     1041.15      9.69 o 
   0   1   5      612.35      660.77     11.39 o 
   1   1   5      729.93      723.54     11.06 o 
   2   1   5     1203.96     1201.52     12.39 o 
   3   1   5       15.17       11.90      5.24 o 
   4   1   5      914.79      923.23     14.59 o 
   5   1   5      106.00      105.83      6.09 o 
   6   1   5      199.54      168.72      5.44 o 
   7   1   5      330.29      335.99      7.25 o 
   8   1   5        1.08        2.43      3.20 o 
 -13   2   5       63.83       57.27     28.88 o 
 -12   2   5      300.35      312.79     10.00 o 
 -11   2   5      424.81      443.24     11.24 o 
 -10   2   5       47.60       41.88      7.81 o 
  -9   2   5     1706.68     1776.28     37.94 o 
  -8   2   5       58.38       60.66     15.79 o 
  -7   2   5      381.50      390.33      8.80 o 
  -6   2   5     2575.90     2614.36     67.40 o 
  -5   2   5      186.52      198.10      5.77 o 
  -4   2   5     2297.56     2103.41     27.00 o 
  -3   2   5      306.86      347.13      6.72 o 
  -2   2   5     2095.94     2041.29     35.04 o 
  -1   2   5      486.13      467.55      6.63 o 
   0   2   5     1754.78     1692.95     26.26 o 
   1   2   5       24.25       25.30      2.19 o 
   2   2   5        0.04        1.85      1.27 o 
   3   2   5     4170.85     4033.87     71.36 o 
   4   2   5      185.02      177.92      6.04 o 
   5   2   5      724.73      727.11     20.09 o 
   6   2   5        0.50        1.92      1.90 o 
   7   2   5      264.76      295.36     13.28 o 
   8   2   5       26.33       23.92      8.60 o 
 -13   3   5      167.78      158.94     32.87 o 
 -12   3   5      306.08      302.10     14.34 o 
 -11   3   5      194.88      177.47     11.86 o 
 -10   3   5       95.26      102.82      5.49 o 
  -9   3   5       85.98       86.35      5.41 o 
  -8   3   5     2156.12     2216.83     99.32 o 
  -7   3   5       93.11       89.21      5.41 o 
  -6   3   5       66.73       70.44      3.10 o 
  -5   3   5      132.13      134.95      3.72 o 
  -4   3   5       21.81       12.45      2.49 o 
  -3   3   5       92.27       94.13      2.67 o 
  -2   3   5       55.02       53.12      2.30 o 
  -1   3   5      154.89      161.45      3.03 o 
   0   3   5      178.80      179.80      5.69 o 
   1   3   5       58.66       53.78      3.07 o 
   2   3   5      561.07      551.45      8.95 o 
   3   3   5       25.93       27.95      5.41 o 
   4   3   5     1625.63     1630.24     25.90 o 
   5   3   5      162.26      139.89      7.39 o 
   6   3   5        2.51        2.52      3.50 o 
   7   3   5      311.39      320.56     10.26 o 
   8   3   5      318.86      282.13     10.27 o 
 -13   4   5       12.44       10.73      7.05 o 
 -12   4   5      214.09      198.35     10.25 o 
 -11   4   5        2.76        3.65      4.12 o 
 -10   4   5       68.29       70.60      8.07 o 
  -9   4   5       22.00       19.75      5.31 o 
  -8   4   5        4.76        4.11      4.14 o 
  -7   4   5     1657.30     1682.09     29.11 o 
  -6   4   5        0.02        1.21      0.88 o 
  -5   4   5     1290.35     1298.17     17.56 o 
  -4   4   5        8.56        7.05      2.93 o 
  -3   4   5     1639.09     1620.80     44.73 o 
  -2   4   5      111.39      115.15      2.90 o 
  -1   4   5      258.97      243.62      4.04 o 
   0   4   5      918.14      906.05     18.69 o 
   1   4   5      247.06      235.65      3.63 o 
   2   4   5      945.94      954.18     24.76 o 
   3   4   5       55.28       50.86     18.19 o 
   4   4   5      446.06      450.18     16.09 o 
   5   4   5      501.14      427.20     14.04 o 
   6   4   5      471.79      468.89     17.25 o 
   7   4   5        0.23        1.23      4.05 o 
   8   4   5      251.13      228.91     10.32 o 
 -12   5   5       11.95       11.79      5.53 o 
 -11   5   5      118.53      130.59      9.61 o 
 -10   5   5        2.92        4.17      3.38 o 
  -9   5   5      642.13      632.45     17.80 o 
  -8   5   5     1214.23     1228.58     31.01 o 
  -7   5   5      259.48      241.25      6.62 o 
  -6   5   5       80.13       88.34      6.65 o 
  -5   5   5      520.39      533.61     16.45 o 
  -4   5   5       95.64       96.88      3.20 o 
  -3   5   5       71.76       73.04      3.11 o 
  -2   5   5        8.36        3.23      1.31 o 
  -1   5   5      232.00      210.56      3.57 o 
   0   5   5       87.22       78.46      2.20 o 
   1   5   5      439.54      413.46     10.67 o 
   2   5   5      392.93      398.03     11.45 o 
   3   5   5       54.47       47.81      7.59 o 
   4   5   5       24.51       19.86     10.16 o 
   5   5   5       17.03       24.03     10.47 o 
   6   5   5      322.03      316.09     11.98 o 
   7   5   5       69.95       72.58      8.28 o 
   8   5   5      159.04      169.02      9.90 o 
 -12   6   5       30.32       19.61      7.08 o 
 -11   6   5        0.00        1.86      3.05 o 
 -10   6   5        8.53        7.71      5.46 o 
  -9   6   5      661.15      660.19     14.91 o 
  -8   6   5        3.56        2.37      3.42 o 
  -7   6   5      903.60      956.91     21.17 o 
  -6   6   5      899.66      941.10     22.45 o 
  -5   6   5       79.83       85.39      6.23 o 
  -4   6   5      116.12      100.70      4.08 o 
  -3   6   5       21.68       29.97      2.99 o 
  -2   6   5      322.97      311.64      5.55 o 
  -1   6   5       95.64       99.08      2.19 o 
   0   6   5      490.60      517.52     11.66 o 
   1   6   5      302.87      296.92      9.41 o 
   2   6   5       43.51       49.71     11.90 o 
   3   6   5      608.31      628.71     20.69 o 
   4   6   5       96.76       81.25      7.32 o 
   5   6   5      452.19      427.77     16.96 o 
   6   6   5        1.17       -0.85      4.32 o 
   7   6   5        2.63        3.59      6.32 o 
 -12   7   5       80.95       73.56      8.00 o 
 -11   7   5      998.02     1045.33     21.65 o 
 -10   7   5       20.34       19.56      7.85 o 
  -9   7   5      230.14      232.28      9.92 o 
  -8   7   5       48.73       42.04     10.27 o 
  -7   7   5      104.44      110.47      8.20 o 
  -6   7   5       68.04       67.99      9.13 o 
  -5   7   5       28.34       27.21      4.56 o 
  -4   7   5      359.54      357.32      9.02 o 
  -3   7   5       29.08       29.57      3.05 o 
  -2   7   5      394.06      386.98      7.33 o 
  -1   7   5      706.42      725.18     16.75 o 
   0   7   5      131.10      133.20      8.45 o 
   1   7   5      670.65      674.92     19.65 o 
   2   7   5       83.75       85.07      7.28 o 
   3   7   5      128.42      123.12      8.08 o 
   4   7   5       48.72       44.49     20.61 o 
   5   7   5      170.06      145.01     10.72 o 
   6   7   5      109.82      105.75      8.89 o 
   7   7   5      213.80      220.04     11.54 o 
 -11   8   5        6.29        5.25      4.26 o 
 -10   8   5        0.97        7.43      4.78 o 
  -9   8   5        1.01        1.92      3.57 o 
  -8   8   5       72.97       72.27      6.22 o 
  -7   8   5      489.41      505.08     11.91 o 
  -6   8   5      264.46      276.72      8.96 o 
  -5   8   5      549.35      539.95     10.20 o 
  -4   8   5        1.46        1.46      2.27 o 
  -3   8   5     1284.93     1366.63     21.71 o 
  -2   8   5       35.12       38.82      3.33 o 
  -1   8   5      230.13      237.07      9.00 o 
   0   8   5     1567.02     1685.51     33.39 o 
   1   8   5      130.34      148.30     13.59 o 
   2   8   5      442.01      455.23     11.30 o 
   3   8   5       92.89       83.21      5.91 o 
   4   8   5      228.36      258.62     12.21 o 
   5   8   5       32.06       22.28     10.04 o 
   6   8   5      359.97      359.40     17.61 o 
 -10   9   5      213.55      191.70      9.47 o 
  -9   9   5      284.83      287.19     13.25 o 
  -8   9   5      114.38      116.11      9.03 o 
  -7   9   5       43.54       38.79     13.69 o 
  -6   9   5      182.29      183.79      8.64 o 
  -5   9   5       67.53       73.09      8.44 o 
  -4   9   5      409.71      404.45     10.18 o 
  -3   9   5       89.54       84.20      4.90 o 
  -2   9   5        5.47        4.03      1.92 o 
  -1   9   5        0.04        2.80      2.71 o 
   0   9   5        8.15       11.37      4.72 o 
   1   9   5      656.40      662.07     14.22 o 
   2   9   5      203.40      199.91     15.32 o 
   3   9   5      126.54      124.51      8.98 o 
   4   9   5       16.68       19.69      9.28 o 
   5   9   5       37.39       31.33     14.31 o 
  -9  10   5      267.32      230.27      8.73 o 
  -8  10   5      423.05      399.22     10.58 o 
  -7  10   5       28.25       19.19      6.25 o 
  -6  10   5       57.47       46.60     15.27 o 
  -5  10   5      186.77      187.33      8.07 o 
  -4  10   5      868.28      876.38     19.53 o 
  -3  10   5        5.33        7.29      3.04 o 
  -2  10   5      186.36      178.61      6.75 o 
  -1  10   5        9.50       11.97      4.85 o 
   0  10   5       30.39       26.05      9.57 o 
   1  10   5      339.71      349.75     10.77 o 
   2  10   5        5.72        3.36      4.14 o 
   3  10   5      153.32      150.82      9.63 o 
   4  10   5       17.93        6.56      4.71 o 
  -8  11   5      100.95       97.13      8.13 o 
  -7  11   5       49.41       44.46      5.82 o 
  -6  11   5       40.61       36.19      9.04 o 
  -5  11   5      146.64      161.63      7.24 o 
  -4  11   5        2.47        3.09      4.09 o 
  -3  11   5       20.87       15.15     13.70 o 
  -2  11   5      225.29      214.47      8.19 o 
  -1  11   5      860.34      847.33     34.74 o 
   0  11   5       94.07       92.62      8.50 o 
   1  11   5       55.51       72.14      7.19 o 
   2  11   5       12.77       10.57      6.23 o 
   3  11   5       21.57        6.77      5.16 o 
  -6  12   5       66.33       56.42      5.77 o 
  -5  12   5       62.13       60.95     22.27 o 
  -4  12   5        1.14        4.59      4.61 o 
  -3  12   5      197.52      217.64     12.15 o 
  -2  12   5        5.79        6.09      4.94 o 
  -1  12   5        9.88       10.46      5.27 o 
   0  12   5      317.68      311.82     11.54 o 
   1  12   5       82.96       80.35      6.40 o 
 -13   0   6     1930.79     2154.04     53.08 o 
 -12   0   6        1.18        4.37      9.58 o 
 -11   0   6      634.31      586.42     28.97 o 
 -10   0   6      393.45      413.73     21.48 o 
  -9   0   6      974.30     1022.82     56.45 o 
  -8   0   6     3003.41     2989.95     76.87 o 
  -7   0   6      877.36      881.84     17.05 o 
  -6   0   6      423.07      440.24      8.72 o 
  -5   0   6      128.16      139.05      4.26 o 
  -4   0   6     1679.82     1664.12     46.76 o 
  -3   0   6      116.34      112.61      4.54 o 
  -2   0   6      803.34      832.55     25.64 o 
  -1   0   6        3.15        7.53      5.49 o 
   0   0   6     1464.81     1633.35     37.00 o 
   1   0   6     2852.80     2751.56     67.17 o 
   2   0   6     1203.84     1261.57     53.61 o 
   3   0   6      234.94      254.81     16.17 o 
   4   0   6      640.98      644.80     15.54 o 
   5   0   6       14.81       22.89     12.44 o 
   6   0   6      961.13     1005.96     73.14 o 
   7   0   6       20.87       21.74     20.19 o 
 -13   1   6      152.79      140.96     11.72 o 
 -12   1   6       94.67      116.68     11.24 o 
 -11   1   6      271.56      270.35     13.31 o 
 -10   1   6      628.42      651.16     27.65 o 
  -9   1   6       54.01       52.77      8.98 o 
  -8   1   6      223.00      196.00      5.72 o 
  -7   1   6     2168.34     2131.45     48.93 o 
  -6   1   6      248.45      238.95      5.05 o 
  -5   1   6       56.75       47.72      3.22 o 
  -4   1   6      278.87      296.03      4.98 o 
  -3   1   6       11.86       14.09      2.90 o 
  -2   1   6      628.97      633.13     17.06 o 
  -1   1   6        9.65       17.08      3.42 o 
   0   1   6     2777.54     2590.50     47.27 o 
   1   1   6      752.75      786.94     19.02 o 
   2   1   6      216.27      207.90      6.49 o 
   3   1   6       12.25        9.92      3.61 o 
   4   1   6      181.11      185.34      5.66 o 
   5   1   6      238.75      262.05      8.35 o 
   6   1   6       78.15       60.45      9.46 o 
   7   1   6      476.47      513.32     24.05 o 
 -13   2   6       20.22       11.74      6.21 o 
 -12   2   6       24.35       29.92     17.08 o 
 -11   2   6       15.43       19.09      8.00 o 
 -10   2   6      100.29       97.01      6.55 o 
  -9   2   6        7.18        6.49      4.63 o 
  -8   2   6      259.98      254.99      6.22 o 
  -7   2   6      843.06      856.65     13.02 o 
  -6   2   6      351.57      359.48      7.20 o 
  -5   2   6      233.75      240.79      4.47 o 
  -4   2   6      232.20      236.85      5.09 o 
  -3   2   6      104.34      113.96      4.50 o 
  -2   2   6       88.13       91.87      3.02 o 
  -1   2   6      404.71      422.87      8.46 o 
   0   2   6       40.00       40.85      3.53 o 
   1   2   6       12.57       14.09      5.99 o 
   2   2   6      265.16      270.13      8.91 o 
   3   2   6       13.78       10.01      5.22 o 
   4   2   6       99.71       96.73      9.63 o 
   5   2   6       88.86       85.04      7.67 o 
   6   2   6        4.90        3.04      2.99 o 
   7   2   6       31.45       21.66      7.71 o 
 -13   3   6       11.44       15.72     10.17 o 
 -12   3   6      414.32      417.58     15.62 o 
 -11   3   6      324.12      356.95     27.29 o 
 -10   3   6      824.28      795.63     20.40 o 
  -9   3   6      102.15      101.09      6.62 o 
  -8   3   6       87.15       80.80      4.09 o 
  -7   3   6      160.64      155.57      5.02 o 
  -6   3   6       13.63       14.45      3.63 o 
  -5   3   6       72.52       71.96      7.08 o 
  -4   3   6       90.00       97.27      3.49 o 
  -3   3   6       89.02       77.86      3.24 o 
  -2   3   6      931.51      952.22     12.00 o 
  -1   3   6     1718.87     1730.74     20.94 o 
   0   3   6     2115.17     2189.41     30.04 o 
   1   3   6       17.13       18.53      6.51 o 
   2   3   6       65.18       65.50      3.65 o 
   3   3   6        4.12        3.52      4.57 o 
   4   3   6      152.43      145.78     13.20 o 
   5   3   6       74.59       71.72      8.10 o 
   6   3   6       61.71       82.83     10.16 o 
   7   3   6      309.38      299.97     13.68 o 
 -12   4   6        0.01        3.68      5.37 o 
 -11   4   6      825.08      817.45     36.86 o 
 -10   4   6       91.95      102.59      7.77 o 
  -9   4   6      281.82      263.94      8.32 o 
  -8   4   6      646.27      662.09     16.60 o 
  -7   4   6       49.10       49.65     11.38 o 
  -6   4   6      640.58      648.29     14.53 o 
  -5   4   6       99.55       98.61      5.95 o 
  -4   4   6     1724.71     1749.74     70.32 o 
  -3   4   6       71.00       64.84      2.97 o 
  -2   4   6      105.68       99.69      3.01 o 
  -1   4   6      269.72      281.79      7.21 o 
   0   4   6      317.33      352.25      8.60 o 
   1   4   6     1047.85     1097.31     28.82 o 
   2   4   6        3.94        3.25      2.64 o 
   3   4   6       40.42       35.53      9.83 o 
   4   4   6      292.78      293.88     13.48 o 
   5   4   6        0.98        2.45      4.73 o 
   6   4   6      473.56      467.16     16.57 o 
 -12   5   6       77.41       51.14     21.97 o 
 -11   5   6       26.83       12.30      8.23 o 
 -10   5   6       14.66       11.29      6.82 o 
  -9   5   6      112.85      123.71      6.69 o 
  -8   5   6      372.69      385.76     11.25 o 
  -7   5   6       10.39       11.95      6.96 o 
  -6   5   6      291.60      281.60      9.46 o 
  -5   5   6       84.12       74.44      6.18 o 
  -4   5   6      120.71      110.17      6.44 o 
  -3   5   6      811.91      852.38     13.80 o 
  -2   5   6      345.70      320.14      7.23 o 
  -1   5   6       32.71       36.68      4.40 o 
   0   5   6      725.96      711.36     19.80 o 
   1   5   6      822.75      818.93     19.15 o 
   2   5   6       16.49       12.96      6.50 o 
   3   5   6      675.51      667.63     18.95 o 
   4   5   6       72.62       79.72     14.36 o 
   5   5   6      255.71      258.39     17.63 o 
   6   5   6      145.21      143.19      8.68 o 
 -11   6   6       68.51       72.81      6.09 o 
 -10   6   6      178.15      168.41     10.07 o 
  -9   6   6      357.83      365.64     10.44 o 
  -8   6   6      394.59      390.66     13.48 o 
  -7   6   6      934.92      963.94     19.50 o 
  -6   6   6      162.82      170.55      7.74 o 
  -5   6   6      432.15      464.99     12.74 o 
  -4   6   6       45.33       49.59      2.87 o 
  -3   6   6      389.28      388.61      8.74 o 
  -2   6   6        1.62        1.83      1.41 o 
  -1   6   6      676.07      755.22     16.72 o 
   0   6   6       22.22       25.59      9.31 o 
   1   6   6      528.11      534.72     14.20 o 
   2   6   6        2.85        3.48      2.65 o 
   3   6   6      619.85      607.57     21.17 o 
   4   6   6      262.22      259.58     15.55 o 
   5   6   6      376.40      381.01     14.07 o 
 -11   7   6       36.89       33.01     15.42 o 
 -10   7   6      559.97      553.32     12.09 o 
  -9   7   6      109.48      116.08      6.45 o 
  -8   7   6        0.24        3.68      2.63 o 
  -7   7   6       85.66       81.52      8.08 o 
  -6   7   6      482.72      495.00     11.51 o 
  -5   7   6      142.75      143.95      7.74 o 
  -4   7   6        1.29        1.78      2.57 o 
  -3   7   6      347.48      336.73      7.95 o 
  -2   7   6        3.37        3.23      2.36 o 
  -1   7   6     1003.86     1016.78     23.90 o 
   0   7   6       49.55       45.80      9.79 o 
   1   7   6       84.01       78.56      7.61 o 
   2   7   6        4.52        2.50      2.73 o 
   3   7   6      362.11      363.12     14.85 o 
   4   7   6      120.56      110.76      8.04 o 
   5   7   6      111.33      106.47     11.31 o 
 -10   8   6       67.50       60.46      6.90 o 
  -9   8   6      253.15      245.39      9.77 o 
  -8   8   6       15.04       13.86      4.67 o 
  -7   8   6       69.06       65.65      9.78 o 
  -6   8   6      176.39      176.59      8.05 o 
  -5   8   6      146.93      147.39      8.17 o 
  -4   8   6       48.14       49.60      9.74 o 
  -3   8   6       29.43       23.42      9.43 o 
  -2   8   6       53.59       58.05      5.97 o 
  -1   8   6      451.91      474.78     10.81 o 
   0   8   6      138.85      133.97      9.97 o 
   1   8   6      723.02      723.27     15.95 o 
   2   8   6       72.03       65.14      6.52 o 
   3   8   6      281.22      270.55     14.54 o 
   4   8   6       16.21       11.81      4.97 o 
  -9   9   6       56.25       50.61      9.20 o 
  -8   9   6      316.38      313.73     11.07 o 
  -7   9   6      209.32      223.53     11.13 o 
  -6   9   6        4.18        3.17      2.77 o 
  -5   9   6        1.66        1.88      2.52 o 
  -4   9   6      133.77      145.39     15.27 o 
  -3   9   6      671.68      672.95     21.03 o 
  -2   9   6       10.48       12.74      5.09 o 
  -1   9   6       92.49       97.91      6.60 o 
   0   9   6      404.42      380.82     11.36 o 
   1   9   6      367.41      383.52     16.98 o 
   2   9   6        2.86        2.14      3.92 o 
   3   9   6      399.60      395.57     19.48 o 
  -8  10   6      148.38      127.83      9.29 o 
  -7  10   6      132.21      143.20      6.26 o 
  -6  10   6      220.76      217.40      8.11 o 
  -5  10   6      816.72      846.00     35.49 o 
  -4  10   6       29.93       21.50      8.90 o 
  -3  10   6        0.14       -0.10      6.61 o 
  -2  10   6       18.52        8.02     10.89 o 
  -1  10   6       72.63       72.15      6.59 o 
   0  10   6        1.33        3.23      3.31 o 
   1  10   6        3.87        9.36      4.74 o 
   2  10   6        2.60        1.03      4.02 o 
  -6  11   6      108.72       96.24      7.68 o 
  -5  11   6       32.70       24.95      9.64 o 
  -4  11   6      796.84      817.53     53.34 o 
  -3  11   6       25.39       27.10     11.34 o 
  -2  11   6      392.52      374.90     21.76 o 
  -1  11   6      186.36      203.63     13.30 o 
   0  11   6        2.01        2.13      3.65 o 
 -12   1   7       17.24        8.23     12.11 o 
 -11   1   7      331.77      350.16     21.10 o 
 -10   1   7        1.42        3.64      2.70 o 
  -9   1   7      797.96      760.71     16.21 o 
  -8   1   7        0.81        1.87      1.72 o 
  -7   1   7       88.76       89.26      3.85 o 
  -6   1   7      103.62      102.12      4.68 o 
  -5   1   7       37.98       33.60      5.29 o 
  -4   1   7      733.14      732.69     13.32 o 
  -3   1   7       29.92       31.29      6.13 o 
  -2   1   7      589.66      622.50     15.25 o 
  -1   1   7        0.17        3.53      3.89 o 
   0   1   7      173.50      178.66      7.02 o 
   1   1   7      333.88      327.05      9.68 o 
   2   1   7       22.51       19.32      7.03 o 
   3   1   7       14.23        7.29      4.88 o 
   4   1   7        2.13        5.65      4.41 o 
   5   1   7      154.87      167.74     10.62 o 
 -12   2   7        1.95        4.40      8.77 o 
 -11   2   7        1.11        5.94      4.41 o 
 -10   2   7      267.04      272.21     11.64 o 
  -9   2   7      113.52      111.01      7.99 o 
  -8   2   7      115.83      118.69      4.39 o 
  -7   2   7      439.92      432.10      9.05 o 
  -6   2   7      546.92      526.64     11.44 o 
  -5   2   7     1365.69     1370.31     36.36 o 
  -4   2   7        0.19        0.66      3.31 o 
  -3   2   7      343.60      346.92     13.53 o 
  -2   2   7      803.59      765.92     21.02 o 
  -1   2   7      101.97      102.49      4.25 o 
   0   2   7       61.13       63.44      5.09 o 
   1   2   7      658.28      679.29     13.72 o 
   2   2   7     1693.76     1792.99     43.99 o 
   3   2   7      153.36      148.63      7.23 o 
   4   2   7     1086.81     1132.08     56.05 o 
   5   2   7       29.74       19.70     10.33 o 
 -12   3   7      101.40      105.44     33.06 o 
 -11   3   7       86.49       89.75      8.91 o 
 -10   3   7      414.20      415.07     20.24 o 
  -9   3   7      412.21      401.28     13.78 o 
  -8   3   7      131.07      145.58      8.45 o 
  -7   3   7      219.49      223.72      6.73 o 
  -6   3   7      438.09      440.63     14.03 o 
  -5   3   7       39.35       45.68      8.02 o 
  -4   3   7      271.68      252.90      9.38 o 
  -3   3   7      312.51      315.33     10.84 o 
  -2   3   7       46.91       42.08      5.42 o 
  -1   3   7      369.84      372.70      9.05 o 
   0   3   7       15.12       13.10      4.35 o 
   1   3   7        3.13        2.85      3.96 o 
   2   3   7      185.65      177.41      8.27 o 
   3   3   7       12.74       11.37      4.80 o 
   4   3   7        0.01        3.28      4.94 o 
   5   3   7        9.57       18.44     12.51 o 
 -11   4   7        0.98        1.54      5.07 o 
 -10   4   7       31.27       31.25     16.59 o 
  -9   4   7        0.44        0.73      3.52 o 
  -8   4   7      182.29      175.03      7.94 o 
  -7   4   7       62.69       68.19      6.30 o 
  -6   4   7      392.29      409.00     12.94 o 
  -5   4   7       12.65       15.29      6.65 o 
  -4   4   7      139.64      148.60      8.86 o 
  -3   4   7       25.57       27.20      8.78 o 
  -2   4   7      320.29      313.90      9.56 o 
  -1   4   7      347.31      331.80      8.63 o 
   0   4   7       71.19       59.85      6.47 o 
   1   4   7     1169.26     1210.40     32.22 o 
   2   4   7       45.20       38.02     17.42 o 
   3   4   7      125.96      139.04     13.51 o 
   4   4   7        5.40        6.37      5.18 o 
 -11   5   7      154.74      155.45     11.37 o 
 -10   5   7      519.35      548.01     14.70 o 
  -9   5   7      256.38      238.42     11.21 o 
  -8   5   7      121.18      120.81      6.18 o 
  -7   5   7       16.43       11.82      4.05 o 
  -6   5   7       48.24       52.07      7.37 o 
  -5   5   7      212.86      217.81      7.71 o 
  -4   5   7      507.81      529.25     13.32 o 
  -3   5   7      640.71      619.82     12.34 o 
  -2   5   7      511.45      516.73     12.73 o 
  -1   5   7      248.19      260.18      8.54 o 
   0   5   7      125.56      127.60      6.31 o 
   1   5   7      946.05      973.07     24.68 o 
   2   5   7      209.26      199.02     14.84 o 
   3   5   7        0.60        2.96      2.73 o 
   4   5   7        0.69        3.53      3.98 o 
 -10   6   7        0.07        3.94      3.37 o 
  -9   6   7      132.98      120.06      6.90 o 
  -8   6   7       53.73       56.50      9.15 o 
  -7   6   7        0.24        2.52      2.76 o 
  -6   6   7       81.44       75.95     10.27 o 
  -5   6   7       43.63       43.68     14.02 o 
  -4   6   7       88.33       80.11     11.20 o 
  -3   6   7        3.72        7.20      5.00 o 
  -2   6   7      410.28      397.23     11.91 o 
  -1   6   7      141.22      140.63      8.57 o 
   0   6   7       63.22       57.33     12.29 o 
   1   6   7      191.33      206.53     10.85 o 
   2   6   7      116.90      111.44      7.75 o 
   3   6   7        1.30        4.95      3.92 o 
 -10   7   7      289.11      286.65     14.35 o 
  -9   7   7        0.36        1.84      2.83 o 
  -8   7   7      276.54      297.98     13.63 o 
  -7   7   7       10.66       12.96      5.87 o 
  -6   7   7      449.41      472.91     11.99 o 
  -5   7   7       50.80       56.80     13.05 o 
  -4   7   7       62.49       44.92     23.26 o 
  -3   7   7      324.75      344.54     14.30 o 
  -2   7   7      116.19      114.90      9.28 o 
  -1   7   7      212.28      229.55      9.39 o 
   0   7   7        6.01        7.48      4.38 o 
   1   7   7       61.51       71.87      7.73 o 
   2   7   7       18.96       13.53      5.49 o 
   3   7   7        2.60        3.61      3.52 o 
  -9   8   7      170.58      154.37      7.57 o 
  -8   8   7      573.06      581.52     20.21 o 
  -7   8   7      312.39      331.34      9.65 o 
  -6   8   7      635.50      677.77     25.80 o 
  -5   8   7      122.80      135.94      9.98 o 
  -4   8   7      371.61      376.47     20.79 o 
  -3   8   7      147.57      155.12      9.53 o 
  -2   8   7      987.08     1007.76     49.38 o 
  -1   8   7      163.67      175.05     14.63 o 
   0   8   7       60.42       53.11      5.71 o 
   1   8   7     1009.01     1027.28     34.47 o 
   2   8   7      175.06      155.89     12.98 o 
  -7   9   7       16.80       12.55      6.52 o 
  -6   9   7      621.12      655.62     23.45 o 
  -5   9   7       15.89       17.30     14.33 o 
  -4   9   7        0.08        3.48      5.18 o 
  -3   9   7      311.55      305.02     16.12 o 
  -2   9   7        0.46        0.95      4.41 o 
  -1   9   7       43.70       27.18     17.16 o 
   0   9   7       89.89       70.44      9.96 o 
  -5  10   7      144.42      121.94     12.45 o 
  -4  10   7       56.12       48.52     27.08 o 
  -2  10   7       16.35       14.56      8.44 o 
 -11   0   8        1.56        8.77      9.06 o 
 -10   0   8      603.02      619.24     49.49 o 
  -9   0   8     1341.72     1319.56     34.78 o 
  -8   0   8      319.43      280.93     10.57 o 
  -7   0   8     1060.79     1085.29     37.35 o 
  -6   0   8       56.97       36.96     10.17 o 
  -5   0   8      380.26      417.56     15.08 o 
  -4   0   8        7.71        8.71      4.30 o 
  -3   0   8      605.43      665.29     27.56 o 
  -2   0   8      163.15      165.76     11.74 o 
  -1   0   8      217.65      211.80     15.64 o 
   0   0   8       49.44       30.15     21.59 o 
   1   0   8       23.20       25.45     16.52 o 
   3   0   8       29.89       30.42     23.96 o 
 -11   1   8       99.06       91.43     11.57 o 
 -10   1   8      531.58      483.97     16.46 o 
  -9   1   8       32.49       13.04      6.26 o 
  -8   1   8       42.16       32.54     12.23 o 
  -7   1   8       65.59       51.08      7.14 o 
  -6   1   8       26.61       24.86      8.71 o 
  -5   1   8        7.32        4.31      2.07 o 
  -4   1   8       52.34       50.21      5.70 o 
  -3   1   8      568.51      574.33     14.78 o 
  -2   1   8        4.86        9.03      3.16 o 
  -1   1   8      836.31      826.99     38.82 o 
   0   1   8       77.82       77.46      7.04 o 
   1   1   8        2.80        2.07      4.07 o 
   2   1   8      138.35      129.94      7.72 o 
   3   1   8       19.91        6.70      9.62 o 
 -10   2   8      239.06      217.70      9.67 o 
  -9   2   8       89.15       57.70     18.34 o 
  -8   2   8       97.96      111.05     10.04 o 
  -7   2   8        9.31        8.65      5.74 o 
  -6   2   8       35.97       39.48      4.98 o 
  -5   2   8       26.76       21.95      6.65 o 
  -4   2   8      275.93      256.33     15.01 o 
  -3   2   8      166.09      160.92      8.17 o 
  -2   2   8        0.01        3.36      2.85 o 
  -1   2   8      217.68      212.32     18.62 o 
   0   2   8      385.48      386.58     20.01 o 
   1   2   8      192.56      198.93      9.93 o 
   2   2   8       23.79       27.35     15.18 o 
   3   2   8      125.79      124.96      9.90 o 
 -10   3   8      288.86      259.20     10.67 o 
  -9   3   8      369.38      392.07     12.67 o 
  -8   3   8       82.89       90.56      7.13 o 
  -7   3   8        0.01        4.22      3.61 o 
  -6   3   8      154.16      140.73      7.74 o 
  -5   3   8       89.68       99.05      8.22 o 
  -4   3   8       11.57       16.61      5.49 o 
  -3   3   8      245.83      278.10     11.46 o 
  -2   3   8      254.63      272.66     15.17 o 
  -1   3   8      178.80      165.24      9.40 o 
   0   3   8       23.41       20.39      9.31 o 
   1   3   8      177.91      166.15     12.39 o 
   2   3   8       24.65       17.98     10.34 o 
 -10   4   8      143.78      143.38     12.55 o 
  -9   4   8       99.89       95.27     12.21 o 
  -8   4   8       49.49       39.07      6.86 o 
  -7   4   8      260.91      267.50     11.35 o 
  -6   4   8      391.67      364.30     10.43 o 
  -5   4   8      219.07      243.95      8.69 o 
  -4   4   8       51.10       37.12     14.95 o 
  -3   4   8       63.09       67.91     39.66 o 
  -2   4   8      139.71      142.56     10.93 o 
  -1   4   8        9.27       12.64      5.78 o 
   0   4   8      510.40      496.01     28.51 o 
   1   4   8      133.40      131.07      9.19 o 
   2   4   8      235.51      232.99     12.40 o 
  -9   5   8        0.28        2.98      3.95 o 
  -8   5   8        1.70        4.75      4.88 o 
  -7   5   8        1.61        5.06      3.38 o 
  -6   5   8        2.39        4.27      3.47 o 
  -5   5   8       20.69       16.01      6.87 o 
  -4   5   8      358.50      362.75     20.88 o 
  -3   5   8       33.63       24.99     13.68 o 
  -2   5   8      374.24      388.95     23.62 o 
  -1   5   8        2.74        1.10      2.17 o 
   0   5   8      240.29      248.56     10.50 o 
   1   5   8      108.91      105.52      7.66 o 
  -8   6   8      985.86     1080.36     17.03 o 
  -7   6   8      237.36      223.02      7.82 o 
  -6   6   8      802.38      876.17     26.54 o 
  -5   6   8       14.19       16.12     14.25 o 
  -4   6   8      524.74      532.55     30.07 o 
  -3   6   8      214.37      213.22     14.33 o 
  -2   6   8       58.35       49.89     24.27 o 
  -1   6   8      181.33      196.85     12.45 o 
   0   6   8       76.58       81.78      8.49 o 
  -7   7   8        0.05        5.52      2.96 o 
  -6   7   8       27.25       28.60     16.40 o 
  -5   7   8        1.06        4.33      3.86 o 
  -4   7   8       32.33       26.80     13.03 o 
  -3   7   8      217.39      257.10     17.65 o 
  -2   7   8      773.19      798.29     38.10 o 
  -1   7   8       28.95       28.53     10.66 o 
  -5   8   8       43.57       20.08     10.09 o 
  -4   8   8       10.79        9.91      7.12 o 
  -3   8   8       78.81       60.16     18.97 o 
  -8   1   9       71.69       75.65      8.71 o 
  -7   1   9       36.19       38.33     22.44 o 
  -6   1   9        0.28        3.38      2.74 o 
  -5   1   9      572.80      559.34     23.11 o 
  -4   1   9       68.76       72.57      7.69 o 
  -3   1   9      181.06      201.28     10.85 o 
  -2   1   9        1.51        5.32      9.25 o 
  -1   1   9      566.18      634.97     27.72 o 
  -8   2   9        0.64        4.18      4.71 o 
  -7   2   9      133.04      153.63      9.27 o 
  -6   2   9       98.79       78.36      6.10 o 
  -5   2   9       62.87       64.31      7.87 o 
  -4   2   9        8.10        9.55      4.36 o 
  -3   2   9       16.50       15.74     11.52 o 
  -2   2   9       40.89       45.42     26.99 o 
  -1   2   9      632.50      620.51     28.47 o 
  -7   3   9       17.96       21.94     10.74 o 
  -6   3   9      120.44      127.00      7.71 o 
  -5   3   9      349.73      330.97     11.74 o 
  -4   3   9       93.52      104.15      9.48 o 
  -3   3   9       65.72       51.75     12.48 o 
  -2   3   9      194.70      186.51     14.26 o 
  -6   4   9      305.52      317.40     11.55 o 
  -5   4   9       19.30       20.04     12.18 o 
  -4   4   9        4.12        5.62      4.74 o 
  -3   4   9        2.96        5.56      5.44 o 
                                                 
